# Supplementary material for: Translocation, genetic structure and homing ability confirm geographic barriers disrupt saltwater crocodile movement and dispersal
Source: PLoS One. 2019 Aug 28;14(8):e0205862. doi: 10.1371/journal.pone.0205862 (PMC6713319; doi:10.1371/journal.pone.0205862)
Supplement: S2 File — For the attributes of the data, see the ARGOS User’s Manual at http://www.argos-system.org/manual/index.html. (XLSX) [file pone.0205862.s002.xlsx]

## Sheet: Sheet1
uid	uuid	prognum	tag_id	utc_date	lc	iq	lat1	dir1	lon1	dir2	lat2	dir3	lon2	dir4	nb_mes	big_nb_mes	best_level	pass_duration	nopc	calcul_freq	altitude	sensors	error_radius	semi_major_axis	semi_minor_axis	ellipse_orientation	GDOP	POSIX	local_time	Swapped	POSIX	Local Time	Day of Year	Depth (m)	SST daily (C)	SST weekly (C)	SST monthly (C)	Current U (cm/s)	Current V (cm s-1)	Current Mag (cm s-1)	Current Dir (deg)	Wind U (m s-1)	Wind V (m s-1)	Wind Mag (m s-1)	Wind Dir (deg)	CHL daily (mg m-3)	CHL weekly (mg m-3)	CHL monthly (mg m-3)	Productivity weekly (mg C/m^2/Day)
2347222		3148	34011	2008-09-29	3	66	-13.603	S	132.221	E	-16.587	S	118.712	E	7	0	-121	409	3	401 675948.8	0	05 215 74	0	0	0	0	0	1222710220	2008-09-29	0	1222710220	2008-09-29	273	124.94	-99.99	-99.99	-99.99	0	0			99999.99	99999.99	99999.99		-10	-10	-10
2347224		3148	34011	2008-09-29	2	66	-13.599	S	132.223	E	-12.84	S	135.583	E	6	0	-123	318	3	401 676005.2	0	07 212 71	0	0	0	0	0	1222724510	2008-09-29	0	1222724510	2008-09-29	273	124.48	-99.99	-99.99	-99.99	0	0			99999.99	99999.99	99999.99		-10	-10	-10
2347225		3148	34011	2008-09-29	2	57	-13.6	S	132.221	E	-11.855	S	140.167	E	5	0	-125	227	3	401 676005.4	0	07 212 71	0	0	0	0	0	1222724960	2008-09-29	0	1222724960	2008-09-29	273	120.98	-99.99	-99.99	-99.99	0	0			99999.99	99999.99	99999.99		-10	-10	-10
2347226		3148	34011	2008-09-29	3	68	-13.601	S	132.217	E	-17.224	S	148.28	E	10	0	-125	455	4	401 675998.3	0	08 212 71	0	0	0	0	0	1222736770	2008-09-29	0	1222736770	2008-09-29	273	117.17	-99.99	-99.99	-99.99	0	0			99999.99	99999.99	99999.99		-10	-10	-10
2347229		3148	34011	2008-09-29	2	56	-13.6	S	132.214	E	-14.623	S	136.806	E	7	0	-128	455	3	401 676006.8	0	09 211 72	0	0	0	0	0	1222750190	2008-09-29	0	1222750190	2008-09-29	273	115.64	-99.99	-99.99	-99.99	0	0			99999.99	99999.99	99999.99		-10	-10	-10
2347231		3148	34011	2008-09-29	2	66	-13.598	S	132.196	E	-18.165	S	152.88	E	4	3	-116	136	3	401 675972.8	0	10 212 71	0	0	0	0	0	1222764590	2008-09-29	0	1222764590	2008-09-29	273	116.98	-99.99	-99.99	-99.99	0	0			99999.99	99999.99	99999.99		-10	-10	-10
2347236		3148	34011	2008-10-06	3	68	-13.594	S	132.197	E	-17.912	S	150.991	E	7	0	-123	409	4	401 675996.1	0	12 216 73	0	0	0	0	0	1223353670	2008-10-06	0	1223353670	2008-10-06	280	119.32	-99.99	-99.99	-99.99	0	0			99999.99	99999.99	99999.99		-10	-10	-10
2347241		3148	34011	2008-10-14	1	68	-13.593	S	132.171	E	-17.418	S	148.599	E	4	0	-130	136	3	401 675998.1	0	15 216 72	0	0	0	0	0	1224045420	2008-10-14	0	1224045420	2008-10-14	288	106.01	-99.99	-99.99	-99.99	0	0			99999.99	99999.99	99999.99		-10	-10	-10
2347243		3148	34011	2008-10-18	1	58	-13.608	S	132.145	E	-20.239	S	162.691	E	5	0	-130	227	3	401 675989.6	0	16 217 71	0	0	0	0	0	1224388450	2008-10-18	0	1224388450	2008-10-18	292	99.64	-99.99	-99.99	-99.99	0	0			99999.99	99999.99	99999.99		-10	-10	-10
2347246		3148	34011	2008-10-22	1	68	-13.595	S	132.168	E	-16.811	S	146.14	E	4	0	-126	318	3	401 676001.9	0	17 215 73	0	0	0	0	0	1224736800	2008-10-22	0	1224736800	2008-10-22	296	103.22	-99.99	-99.99	-99.99	0	0			99999.99	99999.99	99999.99		-10	-10	-10
2347249		3148	34011	2008-10-26	2	68	-13.598	S	132.195	E	-19.291	S	158.336	E	6	0	-126	227	4	401 675983.6	0	18 217 73	0	0	0	0	0	1225080200	2008-10-26	0	1225080200	2008-10-26	300	116.3	-99.99	-99.99	-99.99	0	0			99999.99	99999.99	99999.99		-10	-10	-10
2347250		3148	34011	2008-10-30	3	66	-13.591	S	132.185	E	-8.746	S	111.129	E	9	0	-125	545	3	401 675983.3	0	19 220 73	0	0	0	0	0	1225419930	2008-10-30	0	1225419930	2008-10-30	304	113.87	-99.99	-99.99	-99.99	0	0			99999.99	99999.99	99999.99		-10	-10	-10
2347251		3148	34011	2008-10-30	2	68	-13.596	S	132.186	E	-18.824	S	156.196	E	5	0	-131	227	4	401 675981.9	0	20 217 72	0	0	0	0	0	1225426050	2008-10-30	0	1225426050	2008-10-30	304	111.37	-99.99	-99.99	-99.99	0	0			99999.99	99999.99	99999.99		-10	-10	-10
2347257		3148	34011	2008-11-07	2	68	-13.593	S	132.176	E	-0.12	S	-0.548	W	5	0	-125	409	4	401 675962.8	0	22 216 72	0	0	0	0	0	1226123710	2008-11-07	0	1226123710	2008-11-07	312	108.29	-99.99	-99.99	-99.99	0	0			99999.99	99999.99	99999.99		-10	-10	-10
2347259		3148	34011	2008-11-11	1	66	-13.591	S	132.191	E	-20.939	S	164.127	E	4	0	-132	227	3	401 675973.6	0	23 216 76	0	0	0	0	0	1226466470	2008-11-11	0	1226466470	2008-11-11	316	117.22	-99.99	-99.99	-99.99	0	0			99999.99	99999.99	99999.99		-10	-10	-10
2347260		3148	34011	2008-11-11	3	68	-13.594	S	132.192	E	-17.448	S	149.7	E	10	0	-122	455	4	401 675971.5	0	23 216 76	0	0	0	0	0	1226467270	2008-11-11	0	1226467270	2008-11-11	316	116.26	-99.99	-99.99	-99.99	0	0			99999.99	99999.99	99999.99		-10	-10	-10
2347262		3148	34011	2008-11-15	2	58	-13.599	S	132.213	E	-16.977	S	147.512	E	6	0	-124	500	4	401 675966.1	0	25 216 72	0	0	0	0	0	1226813140	2008-11-15	0	1226813140	2008-11-15	320	116.52	-99.99	-99.99	-99.99	0	0			99999.99	99999.99	99999.99		-10	-10	-10
2347265		3148	34011	2008-11-19	2	56	-13.602	S	132.174	E	-20.409	S	161.669	E	7	0	-134	409	3	401 675968.9	0	26 216 72	0	0	0	0	0	1227158040	2008-11-19	0	1227158040	2008-11-19	324	103.75	-99.99	-99.99	-99.99	0	0			99999.99	99999.99	99999.99		-10	-10	-10
2347266		3148	34011	2008-11-19	3	68	-13.601	S	132.173	E	-16.522	S	145.427	E	8	0	-124	545	4	401 675969.6	0	26 216 75	0	0	0	0	0	1227158970	2008-11-19	0	1227158970	2008-11-19	324	102.67	-99.99	-99.99	-99.99	0	0			99999.99	99999.99	99999.99		-10	-10	-10
2347268		3148	34011	2008-11-23	3	68	-13.602	S	132.17	E	-16.044	S	143.304	E	10	0	-127	454	3	401 675961.1	0	27 216 72	0	0	0	0	0	1227504770	2008-11-23	0	1227504770	2008-11-23	328	101.94	-99.99	-99.99	-99.99	0	0			99999.99	99999.99	99999.99		-10	-10	-10
2347270		3148	34011	2008-11-27	1	56	-13.598	S	132.161	E	-19.827	S	159.307	E	5	0	-126	273	3	401 675961.4	0	28 216 73	0	0	0	0	0	1227849580	2008-11-27	0	1227849580	2008-11-27	332	99.52	-99.99	-99.99	-99.99	0	0							-10	-10	-10
2347271		3148	34011	2008-11-27	3	68	-13.597	S	132.16	E	-15.599	S	141.175	E	9	1	-118	455	4	401 675960.7	0	29 215 73	0	0	0	0	0	1227850810	2008-11-27	0	1227850810	2008-11-27	332	99.93	-99.99	-99.99	-99.99	0	0							-10	-10	-10
2347273		3148	34011	2008-12-01	2	68	-13.603	S	132.214	E	-15.15	S	138.922	E	4	0	-125	500	4	401 675951.3	0	30 216 71	0	0	0	0	0	1228196630	2008-12-01	0	1228196630	2008-12-01	336	120.11	-99.99	-99.99	-99.99	0	0			99999.99	99999.99	99999.99		-10	-10	-10
2347276		3148	34011	2008-12-05	2	66	-13.594	S	132.189	E	-19.324	S	156.798	E	6	0	-130	409	3	401 675957.9	0	31 216 75	0	0	0	0	0	1228541210	2008-12-05	0	1228541210	2008-12-05	340	114.43	-99.99	-99.99	-99.99	0	0			99999.99	99999.99	99999.99		-10	-10	-10
2347277		3148	34011	2008-12-05	3	68	-13.595	S	132.192	E	-14.624	S	136.855	E	14	0	-125	591	3	401 675958.4	0	31 215 74	0	0	0	0	0	1228542390	2008-12-05	0	1228542390	2008-12-05	340	115.76	-99.99	-99.99	-99.99	0	0			99999.99	99999.99	99999.99		-10	-10	-10
2347281		3148	34011	2008-12-13	1	58	-13.601	S	132.15	E	-18.847	S	154.381	E	5	0	-134	455	4	401 675932.8	0	33 216 74	0	0	0	0	0	1229232800	2008-12-13	0	1229232800	2008-12-13	348	97.42	-99.99	-99.99	-99.99	0	0			99999.99	99999.99	99999.99		-10	-10	-10
2347286		3148	34011	2008-12-21	3	66	-13.603	S	132.139	E	-18.189	S	152.041	E	6	0	-133	409	3	401 675928.9	0	36 216 73	0	0	0	0	0	1229924290	2008-12-21	0	1229924290	2008-12-21	356	97.67	-99.99	-99.99	-99.99	0	0			99999.99	99999.99	99999.99		-10	-10	-10
2347288		3148	34011	2008-12-25	2	58	-13.591	S	132.155	E	-7.102	S	103.869	E	7	0	-129	318	4	401 675934.3	0	37 219 73	0	0	0	0	0	1230262860	2008-12-25	0	1230262860	2008-12-25	360	101.81	-99.99	-99.99	-99.99	0	0			99999.99	99999.99	99999.99		-10	-10	-10
2347290		3148	34011	2008-12-29	1	68	-13.6	S	132.153	E	-22.314	S	172.126	E	5	0	-130	227	4	401 675936.5	0	38 217 72	0	0	0	0	0	1230611580	2008-12-29	0	1230611580	2008-12-29	364	97.36	-99.99	-99.99	-99.99	0	0			99999.99	99999.99	99999.99		-10	-10	-10
2347291		3148	34011	2008-12-29	3	66	-13.596	S	132.15	E	-17.62	S	149.619	E	8	0	-124	409	3	401 675940.4	0	38 215 72	0	0	0	0	0	1230615860	2008-12-29	0	1230615860	2008-12-29	364	98.44	-99.99	-99.99	-99.99	0	0			99999.99	99999.99	99999.99		-10	-10	-10
2348128		3148	34011	2009-01-06	3	66	-13.598	S	132.151	E	-17.075	S	147.203	E	7	0	-122	363	3	401 675927.4	0	41 215 65	0	0	0	0	0	1231307450	2009-01-06	0	1231307450	2009-01-06	6	97.88	-99.99	-99.99	-99.99	0	0			99999.99	99999.99	99999.99		-10	-10	-10
2348135		3148	34011	2009-01-18	1	58	-13.605	S	132.138	E	-20.068	S	161.518	E	6	0	-131	318	4	401 675912.7	0	44 217 75	0	0	0	0	0	1232340880	2009-01-18	0	1232340880	2009-01-18	18	98.02	-99.99	-99.99	-99.99	0	0			99999.99	99999.99	99999.99		-10	-10	-10
2348138		3148	34011	2009-01-22	2	68	-13.595	S	132.209	E	-19.534	S	159.333	E	8	0	-127	409	4	401 675913.4	0	46 217 73	0	0	0	0	0	1232686680	2009-01-22	0	1232686680	2009-01-22	22	119.61	-99.99	-99.99	-99.99	0	0			99999.99	99999.99	99999.99		-10	-10	-10
2348140		3148	34011	2009-01-26	3	66	-13.601	S	132.226	E	-19.138	S	157.225	E	8	1	-120	318	3	401 675905.6	0	47 216 76	0	0	0	0	0	1233032630	2009-01-26	0	1233032630	2009-01-26	26	128.71	-99.99	-99.99	-99.99	0	0			99999.99	99999.99	99999.99		-10	-10	-10
2348141		3148	34011	2009-01-26	2	66	-13.608	S	132.233	E	-21.259	S	165.169	E	5	0	-131	318	3	401 675904.2	0	47 216 72	0	0	0	0	0	1233033450	2009-01-26	0	1233033450	2009-01-26	26	138.76	-99.99	-99.99	-99.99	0	0			99999.99	99999.99	99999.99		-10	-10	-10
2348143		3148	34011	2009-01-30	3	68	-13.626	S	132.263	E	-18.653	S	155.036	E	6	0	-131	364	4	401 675912.4	0	48 216 72	0	0	0	0	0	1233378450	2009-01-30	0	1233378450	2009-01-30	30	140.95	-99.99	-99.99	-99.99	0	0			99999.99	99999.99	99999.99		-10	-10	-10
2348145		3148	34011	2009-02-03	3	58	-13.637	S	132.292	E	-18.166	S	152.887	E	9	0	-127	455	4	401 675902.8	0	49 216 73	0	0	0	0	0	1233724260	2009-02-03	0	1233724260	2009-02-03	34	151.55	-99.99	-99.99	-99.99	0	0			99999.99	99999.99	99999.99		-10	-10	-10
2348146		3148	34011	2009-02-03	2	56	-13.635	S	132.291	E	-20.663	S	162.68	E	8	0	-130	455	3	401 675904.5	0	49 216 73	0	0	0	0	0	1233724990	2009-02-03	0	1233724990	2009-02-03	34	151.43	-99.99	-99.99	-99.99	0	0			99999.99	99999.99	99999.99		-10	-10	-10
2348150		3148	34011	2009-02-11	3	66	-13.597	S	132.15	E	-17.271	S	148.795	E	10	1	-120	591	3	401 675898.3	0	52 216 74	0	0	0	0	0	1234415940	2009-02-11	0	1234415940	2009-02-11	42	98.08	-99.99	-99.99	-99.99	0	0			99999.99	99999.99	99999.99		-10	-10	-10
2348151		3148	34011	2009-02-11	2	66	-13.599	S	132.149	E	-20.105	S	160.478	E	7	0	-130	363	3	401 675897.9	0	52 215 75	0	0	0	0	0	1234416510	2009-02-11	0	1234416510	2009-02-11	42	97.35	-99.99	-99.99	-99.99	0	0			99999.99	99999.99	99999.99		-10	-10	-10
2348155		3148	34011	2009-02-19	3	68	-13.597	S	132.209	E	-16.345	S	144.547	E	10	0	-128	500	4	401 675894.3	0	54 215 76	0	0	0	0	0	1235107780	2009-02-19	0	1235107780	2009-02-19	50	118.5	-99.99	-99.99	-99.99	0	0			99999.99	99999.99	99999.99		-10	-10	-10
2348156		3148	34011	2009-02-19	2	66	-13.595	S	132.212	E	-19.581	S	158.043	E	6	0	-130	272	3	401 675895.8	0	54 215 75	0	0	0	0	0	1235108160	2009-02-19	0	1235108160	2009-02-19	50	119.22	-99.99	-99.99	-99.99	0	0			99999.99	99999.99	99999.99		-10	-10	-10
2348158		3148	34011	2009-02-23	3	68	-13.6	S	132.149	E	-15.883	S	142.485	E	8	0	-125	500	4	401 675897.5	0	56 215 75	0	0	0	0	0	1235453540	2009-02-23	0	1235453540	2009-02-23	54	97	-99.99	-99.99	-99.99	0	0			99999.99	99999.99	99999.99		-10	-10	-10
2348160		3148	34011	2009-02-27	3	66	-13.62	S	132.137	E	-15.441	S	140.375	E	13	1	-120	636	3	401 675894.8	0	57 215 73	0	0	0	0	0	1235799360	2009-02-27	0	1235799360	2009-02-27	58	102.95	-99.99	-99.99	-99.99	0	0			99999.99	99999.99	99999.99		-10	-10	-10
2348161		3148	34011	2009-02-27	3	66	-13.621	S	132.137	E	-19.053	S	155.695	E	12	0	-126	500	3	401 675894.4	0	57 215 73	0	0	0	0	0	1235799660	2009-02-27	0	1235799660	2009-02-27	58	103.8	-99.99	-99.99	-99.99	0	0			99999.99	99999.99	99999.99		-10	-10	-10
2348163		3148	34011	2009-03-02	2	68	-13.523	S	132.083	E	-7.193	S	104.437	E	4	0	-132	318	4	401 675874.9	0	58 219 73	0	0	0	0	0	1236051600	2009-03-02	0	1236051600	2009-03-02	61	102.74	-99.99	-99.99	-99.99	0	0			99999.99	99999.99	99999.99		-10	-10	-10
2348164		3148	34011	2009-03-02	1	68	-13.542	S	132.074	E	-23.005	S	172.99	E	6	0	-136	227	4	401 675864.7	0	58 216 73	0	0	0	0	0	1236056830	2009-03-02	0	1236056830	2009-03-02	61	90.43	-99.99	-99.99	-99.99	0	0			99999.99	99999.99	99999.99		-10	-10	-10
2348170		3148	34011	2009-03-16	3	66	-13.548	S	132.145	E	-16.036	S	143.445	E	11	0	-121	546	3	401 675874.9	0	63 215 73	0	0	0	0	0	1237264180	2009-03-16	0	1237264180	2009-03-16	75	107.64	-99.99	-99.99	-99.99	0	0			99999.99	99999.99	99999.99		-10	-10	-10
2348171		3148	34011	2009-03-16	2	66	-13.544	S	132.143	E	-19.182	S	156.768	E	7	0	-130	318	3	401 675875.9	0	63 214 72	0	0	0	0	0	1237264840	2009-03-16	0	1237264840	2009-03-16	75	108.84	-99.99	-99.99	-99.99	0	0			99999.99	99999.99	99999.99		-10	-10	-10
2331051		3148	34011	2009-03-20	3	68	-13.544	S	132.141	E	-15.586	S	141.371	E	11	0	-125	500	3	401 675889.4	0	64 215 73	0	0	0	0	0	1237610050	2009-03-20	0	1237610050	2009-03-20	79	108.36	-99.99	-99.99	-99.99	0	0			99999.99	99999.99	99999.99		-10	-10	-10
2331053		3148	34011	2009-03-24	3	66	-13.545	S	132.14	E	-15.118	S	139.287	E	9	0	-122	455	3	401 675869.1	0	66 215 74	0	0	0	0	0	1237955830	2009-03-24	0	1237955830	2009-03-24	83	107.7	-99.99	-99.99	-99.99	0	0			99999.99	99999.99	99999.99		-10	-10	-10
2331054		3148	34011	2009-03-24	1	66	-13.541	S	132.137	E	-18.642	S	154.426	E	6	0	-132	228	3	401 675871.8	0	66 215 74	0	0	0	0	0	1237956400	2009-03-24	0	1237956400	2009-03-24	83	108.66	-99.99	-99.99	-99.99	0	0			99999.99	99999.99	99999.99		-10	-10	-10
2348959		3148	34011	2009-04-01	3	66	-13.546	S	132.131	E	-14.2	S	135.094	E	11	1	-119	501	3	401 675881.3	0	68 214 73	0	0	0	0	0	1238647560	2009-04-01	0	1238647560	2009-04-01	91	104.92	-99.99	-99.99	-99.99	0	0			99999.99	99999.99	99999.99		-10	-10	-10
2348960		3148	34011	2009-04-01	3	66	-13.547	S	132.125	E	-18.142	S	152.022	E	8	0	-127	318	3	401 675881.1	0	68 214 72	0	0	0	0	0	1238648060	2009-04-01	0	1238648060	2009-04-01	91	102.86	-99.99	-99.99	-99.99	0	0			99999.99	99999.99	99999.99		-10	-10	-10
2394314		3148	34011	2009-04-29	2	68	-13.596	S	132.16	E	-21.935	S	167.766	E	4	0	-134	364	4	401 675879.9	0	77 215 71	0	0	0	0	0	1241065670	2009-04-29	0	1241065670	2009-04-29	119	100.5	-99.99	-99.99	-99.99	0	0			99999.99	99999.99	99999.99		-10	-10	-10
2400279		3148	34011	2009-05-03	1	68	-13.605	S	132.166	E	-21.03	S	166.426	E	4	0	-136	273	4	401 675863.6	0	78 217 73	0	0	0	0	0	1241408330	2009-05-03	0	1241408330	2009-05-03	123	102.46	-99.99	-99.99	-99.99	0	0			99999.99	99999.99	99999.99		-10	-10	-10
2406004		3148	34011	2009-05-07	3	66	-13.596	S	132.159	E	-17.428	S	148.906	E	10	0	-122	501	3	401 675889.0	0	78 221 77	0	0	0	0	0	1241745060	2009-05-07	0	1241745060	2009-05-07	127	100.3	-99.99	-99.99	-99.99	0	0			99999.99	99999.99	99999.99		-10	-10	-10
2406007		3148	34011	2009-05-07	1	68	-13.604	S	132.147	E	-21.385	S	165.458	E	5	0	-131	228	4	401 675878.8	0	79 213 76	0	0	0	0	0	1241757210	2009-05-07	0	1241757210	2009-05-07	127	98.46	-99.99	-99.99	-99.99	0	0			99999.99	99999.99	99999.99		-10	-10	-10
2446613		3148	34011	2009-05-19	3	68	-13.593	S	132.189	E	-19.279	S	158.045	E	9	0	-126	410	4	401 675854.8	0	83 215 73	0	0	0	0	0	1242791850	2009-05-19	0	1242791850	2009-05-19	139	114.99	-99.99	-99.99	-99.99	0	0			99999.99	99999.99	99999.99		-10	-10	-10
2460591		3148	34011	2009-05-27	1	58	-13.595	S	132.188	E	-7.36	S	105.327	E	4	0	-131	410	4	401 675849.5	0	85 218 76	0	0	0	0	0	1243478550	2009-05-27	0	1243478550	2009-05-27	147	113.24	-99.99	-99.99	-99.99	0	0			99999.99	99999.99	99999.99		-10	-10	-10
2460592		3148	34011	2009-05-27	3	68	-13.593	S	132.191	E	-18.386	S	153.91	E	7	0	-128	501	4	401 675851.8	0	85 215 73	0	0	0	0	0	1243483550	2009-05-27	0	1243483550	2009-05-27	147	116.17	-99.99	-99.99	-99.99	0	0			99999.99	99999.99	99999.99		-10	-10	-10
2468140		3148	34011	2009-05-31	3	68	-13.594	S	132.194	E	-17.9	S	151.832	E	10	0	-127	546	4	401 675833.8	0	86 216 72	0	0	0	0	0	1243829330	2009-05-31	0	1243829330	2009-05-31	151	117.49	-99.99	-99.99	-99.99	0	0			99999.99	99999.99	99999.99		-10	-10	-10
2475955		3148	34011	2009-06-04	3	66	-13.595	S	132.154	E	-17.489	S	149.801	E	12	0	-121	546	3	401 675866.7	0	88 214 73	0	0	0	0	0	1244175230	2009-06-04	0	1244175230	2009-06-04	155	99.71	-99.99	-99.99	-99.99	0	0			99999.99	99999.99	99999.99		-10	-10	-10
2484027		3148	34011	2009-06-08	2	68	-13.597	S	132.162	E	-19.089	S	156.012	E	5	0	-129	273	4	401 675834.0	0	89 214 68	0	0	0	0	0	1244523360	2009-06-08	0	1244523360	2009-06-08	159	100.3	-99.99	-99.99	-99.99	0	0			99999.99	99999.99	99999.99		-10	-10	-10
2492386		3148	34011	2009-06-12	3	68	-13.596	S	132.158	E	-16.588	S	145.679	E	7	0	-128	410	4	401 675866.0	0	90 214 70	0	0	0	0	0	1244866950	2009-06-12	0	1244866950	2009-06-12	163	100.09	-99.99	-99.99	-99.99	0	0			99999.99	99999.99	99999.99		-10	-10	-10
2500593		3148	34011	2009-06-16	3	66	-13.594	S	132.194	E	-16.124	S	143.572	E	14	0	-122	637	3	401 675855.1	0	91 214 70	0	0	0	0	0	1245212850	2009-06-16	0	1245212850	2009-06-16	167	117.49	-99.99	-99.99	-99.99	0	0			99999.99	99999.99	99999.99		-10	-10	-10
2749078		3148	34011	2009-08-19	2	56	-13.592	S	132.191	E	-16.627	S	145.447	E	11	0	-126	592	3	401 675788.2	0	110 222 73	0	0	0	0	0	1250731270	2009-08-19	0	1250731270	2009-08-19	231	116.7	-99.99	-99.99	-99.99	0	0			99999.99	99999.99	99999.99		-10	-10	-10
2749079		3148	34011	2009-08-19	2	68	-13.595	S	132.197	E	-7.149	S	104.024	E	4	0	-133	319	4	401 675794.1	0	111 218 73	0	0	0	0	0	1250736770	2009-08-19	0	1250736770	2009-08-19	231	118.91	-99.99	-99.99	-99.99	0	0			99999.99	99999.99	99999.99		-10	-10	-10
2749081		3148	34011	2009-08-19	1	68	-13.592	S	132.193	E	-19.402	S	158.922	E	5	0	-129	181	3	401 675802.2	0	111 216 71	0	0	0	0	0	1250740300	2009-08-19	0	1250740300	2009-08-19	231	117.85	-99.99	-99.99	-99.99	0	0			99999.99	99999.99	99999.99		-10	-10	-10
2764735		3148	34011	2009-08-23	1	56	-13.595	S	132.181	E	-10.207	S	117.431	E	11	0	-125	546	3	401 675784.4	0	112 219 75	0	0	0	0	0	1251080330	2009-08-23	0	1251080330	2009-08-23	235	109.22	-99.99	-99.99	-99.99	0	0			99999.99	99999.99	99999.99		-10	-10	-10
2764736		3148	34011	2009-08-23	2	68	-13.593	S	132.187	E	-19.08	S	156.867	E	5	0	-133	273	4	401 675790.2	0	112 215 73	0	0	0	0	0	1251086290	2009-08-23	0	1251086290	2009-08-23	235	113.8	-99.99	-99.99	-99.99	0	0			99999.99	99999.99	99999.99		-10	-10	-10
2779667		3148	34011	2009-08-27	3	66	-13.594	S	132.191	E	-14.88	S	137.825	E	12	0	-122	728	3	401 675757.0	0	113 221 79	0	0	0	0	0	1251423400	2009-08-27	0	1251423400	2009-08-27	239	115.65	-99.99	-99.99	-99.99	0	0			99999.99	99999.99	99999.99		-10	-10	-10
2779668		3148	34011	2009-08-27	2	58	-13.596	S	132.19	E	-18.553	S	154.819	E	8	0	-125	409	4	401 675764.6	0	114 216 73	0	0	0	0	0	1251432020	2009-08-27	0	1251432020	2009-08-27	239	113.96	-99.99	-99.99	-99.99	0	0			99999.99	99999.99	99999.99		-10	-10	-10
2799615		3148	34011	2009-08-31	3	66	-13.594	S	132.166	E	-8.43	S	109.807	E	8	0	-129	500	3	401 675756.8	0	114 219 73	0	0	0	0	0	1251772500	2009-08-31	0	1251772500	2009-08-31	243	103.15	-99.99	-99.99	-99.99	0	0			99999.99	99999.99	99999.99		-10	-10	-10
2799616		3148	34011	2009-08-31	1	58	-13.596	S	132.168	E	-18.146	S	152.784	E	9	0	-126	501	4	401 675757.4	0	115 216 71	0	0	0	0	0	1251777920	2009-08-31	0	1251777920	2009-08-31	243	102.5	-99.99	-99.99	-99.99	0	0			99999.99	99999.99	99999.99		-10	-10	-10
2829438		3148	34011	2009-09-08	3	66	-13.594	S	132.19	E	-17.778	S	150.53	E	10	0	-128	637	3	401 675737.6	0	116 223 77	0	0	0	0	0	1252458630	2009-09-08	0	1252458630	2009-09-08	251	115.04	-99.99	-99.99	-99.99	0	0			99999.99	99999.99	99999.99		-10	-10	-10
2829439		3148	34011	2009-09-08	2	68	-13.594	S	132.19	E	-7.492	S	105.437	E	6	0	-137	455	4	401 675745.0	0	117 219 76	0	0	0	0	0	1252464500	2009-09-08	0	1252464500	2009-09-08	251	115.04	-99.99	-99.99	-99.99	0	0			99999.99	99999.99	99999.99		-10	-10	-10
2829441		3148	34011	2009-09-08	3	68	-13.594	S	132.19	E	-17.224	S	148.793	E	9	0	-122	364	3	401 675751.4	0	117 215 75	0	0	0	0	0	1252469510	2009-09-08	0	1252469510	2009-09-08	251	115.04	-99.99	-99.99	-99.99	0	0			99999.99	99999.99	99999.99		-10	-10	-10
2875657		3148	34011	2009-09-12	3	66	-13.601	S	132.165	E	-11.386	S	122.602	E	5	0	-125	409	3	401 675749.1	0	118 220 76	0	0	0	0	0	1252807780	2009-09-12	0	1252807780	2009-09-12	255	99.49	-99.99	-99.99	-99.99	0	0			99999.99	99999.99	99999.99		-10	-10	-10
2875658		3148	34011	2009-09-12	3	68	-13.602	S	132.173	E	-16.816	S	146.735	E	4	0	-128	364	4	401 675743.2	0	119 215 71	0	0	0	0	0	1252815450	2009-09-12	0	1252815450	2009-09-12	255	103.3	-99.99	-99.99	-99.99	0	0			99999.99	99999.99	99999.99		-10	-10	-10
2890384		3148	34011	2009-09-16	3	66	-13.594	S	132.193	E	-16.045	S	142.955	E	6	0	-126	273	3	401 675738.5	0	119 222 77	0	0	0	0	0	1253150790	2009-09-16	0	1253150790	2009-09-16	259	116.88	-99.99	-99.99	-99.99	0	0			99999.99	99999.99	99999.99		-10	-10	-10
2890385		3148	34011	2009-09-16	3	66	-13.593	S	132.194	E	-16.453	S	144.845	E	6	0	-127	319	3	401 675739.3	0	119 222 77	0	0	0	0	0	1253150810	2009-09-16	0	1253150810	2009-09-16	259	117.96	-99.99	-99.99	-99.99	0	0			99999.99	99999.99	99999.99		-10	-10	-10
2890387		3148	34011	2009-09-16	3	68	-13.595	S	132.194	E	-16.394	S	144.756	E	8	0	-128	364	4	401 675747.6	0	120 215 75	0	0	0	0	0	1253161390	2009-09-16	0	1253161390	2009-09-16	259	117.02	-99.99	-99.99	-99.99	0	0			99999.99	99999.99	99999.99		-10	-10	-10
2904925		3148	34011	2009-09-20	2	56	-13.528	S	132.057	E	-9.932	S	116.193	E	10	0	-121	455	3	401 675734.4	0	121 219 76	0	0	0	0	0	1253499920	2009-09-20	0	1253499920	2009-09-20	263	88.51	-99.99	-99.99	-99.99	0	0			99999.99	99999.99	99999.99		-10	-10	-10
2904926		3148	34011	2009-09-20	3	68	-13.528	S	132.057	E	-15.911	S	142.856	E	10	0	-122	546	4	401 675735.7	0	121 215 73	0	0	0	0	0	1253507130	2009-09-20	0	1253507130	2009-09-20	263	88.51	-99.99	-99.99	-99.99	0	0			99999.99	99999.99	99999.99		-10	-10	-10
2919659		3148	34011	2009-09-24	2	56	-13.531	S	132.06	E	-14.398	S	135.892	E	9	0	-122	546	3	401 675730.3	0	122 221 74	0	0	0	0	0	1253843080	2009-09-24	0	1253843080	2009-09-24	267	87.55	-99.99	-99.99	-99.99	0	0			99999.99	99999.99	99999.99		-10	-10	-10
2919660		3148	34011	2009-09-24	3	68	-13.533	S	132.064	E	-15.475	S	140.829	E	10	0	-125	591	4	401 675734.6	0	122 215 76	0	0	0	0	0	1253852980	2009-09-24	0	1253852980	2009-09-24	267	86.38	-99.99	-99.99	-99.99	0	0			99999.99	99999.99	99999.99		-10	-10	-10
2931850		3148	34011	2009-09-28	3	66	-13.532	S	132.065	E	-15.022	S	138.824	E	11	0	-122	546	3	401 675786.5	0	124 213 73	0	0	0	0	0	1254198810	2009-09-28	0	1254198810	2009-09-28	271	87.04	-99.99	-99.99	-99.99	0	0			99999.99	99999.99	99999.99		-10	-10	-10
2945834		3148	34011	2009-10-02	2	56	-13.532	S	132.062	E	-12.574	S	127.866	E	9	0	-122	409	3	401 675720.4	0	124 220 76	0	0	0	0	0	1254535080	2009-10-02	0	1254535080	2009-10-02	275	87.05	-99.99	-99.99	-99.99	0	0			99999.99	99999.99	99999.99		-10	-10	-10
2945836		3148	34011	2009-10-02	3	68	-13.533	S	132.066	E	-14.583	S	136.808	E	12	0	-123	546	3	401 675723.5	0	125 215 73	0	0	0	0	0	1254544660	2009-10-02	0	1254544660	2009-10-02	275	86.29	-99.99	-99.99	-99.99	0	0			99999.99	99999.99	99999.99		-10	-10	-10
2958987		3148	34011	2009-10-06	1	56	-13.604	S	132.154	E	-17.27	S	148.12	E	4	0	-128	364	3	401 675736.1	0	125 222 75	0	0	0	0	0	1254878220	2009-10-06	0	1254878220	2009-10-06	279	99.45	-99.99	-99.99	-99.99	0	0			99999.99	99999.99	99999.99		-10	-10	-10
2958992		3148	34011	2009-10-06	1	68	-13.604	S	132.144	E	-22.278	S	169.494	E	4	0	-136	364	4	401 675743.7	0	126 214 73	0	0	0	0	0	1254890830	2009-10-06	0	1254890830	2009-10-06	279	98.25	-99.99	-99.99	-99.99	0	0			99999.99	99999.99	99999.99		-10	-10	-10
2993549		3148	34011	2009-10-10	3	66	-13.596	S	132.157	E	-10.826	S	120.128	E	11	0	-124	592	3	401 675739.7	0	127 219 74	0	0	0	0	0	1255227280	2009-10-10	0	1255227280	2009-10-10	283	99.88	-99.99	-99.99	-99.99	0	0			99999.99	99999.99	99999.99		-10	-10	-10
3017194		3148	34011	2009-10-14	3	66	-13.596	S	132.159	E	-15.503	S	140.526	E	11	1	-119	500	3	401 675713.1	0	128 222 77	0	0	0	0	0	1255570310	2009-10-14	0	1255570310	2009-10-14	287	100.3	-99.99	-99.99	-99.99	0	0			99999.99	99999.99	99999.99		-10	-10	-10
3028428		3148	34011	2009-10-18	2	58	-13.596	S	132.155	E	-12.819	S	128.65	E	11	0	-125	546	3	401 675765.2	0	130 213 75	0	0	0	0	0	1255928010	2009-10-18	0	1255928010	2009-10-18	291	99.47	-99.99	-99.99	-99.99	0	0			99999.99	99999.99	99999.99		-10	-10	-10
3059660		3148	34011	2009-10-26	1	56	-13.429	S	131.992	E	-18.421	S	153.613	E	4	0	-127	318	3	401 675699.6	0	131 223 76	0	0	0	0	0	1256605680	2009-10-26	0	1256605680	2009-10-26	299	66.85	-99.99	-99.99	-99.99	0	0			99999.99	99999.99	99999.99		-10	-10	-10
3059663		3148	34011	2009-10-26	2	68	-13.426	S	131.986	E	-6.1	S	99.733	E	5	0	-131	364	4	401 675704.4	0	132 218 76	0	0	0	0	0	1256612300	2009-10-26	0	1256612300	2009-10-26	299	64.82	-99.99	-99.99	-99.99	0	0			99999.99	99999.99	99999.99		-10	-10	-10
3081125		3148	34011	2009-11-03	2	66	-13.33	S	131.942	E	-16.532	S	146.084	E	7	0	-126	364	3	401 675687.6	0	134 222 78	0	0	0	0	0	1257301270	2009-11-03	0	1257301270	2009-11-03	307	59.67	-99.99	-99.99	-99.99	0	0			99999.99	99999.99	99999.99		-10	-10	-10
3111071		3148	34011	2009-11-15	1	68	-13.017	S	131.765	E	-8.246	S	110.873	E	5	0	-131	228	4	401 675679.8	0	138 220 74	0	0	0	0	0	1258342440	2009-11-15	0	1258342440	2009-11-15	319	18.04	-99.99	-99.99	-99.99	0	0			99999.99	99999.99	99999.99		-10	-10	-10
3162794		3148	34011	2009-11-19	2	68	-12.996	S	131.746	E	-19.657	S	161.23	E	4	0	-129	409	4	401 675675.8	0	139 217 74	0	0	0	0	0	1258692480	2009-11-19	0	1258692480	2009-11-19	323	15.82	-99.99	-99.99	-99.99	0	0			99999.99	99999.99	99999.99		-10	-10	-10
3196123		3148	34011	2009-11-23	3	66	-12.977	S	131.72	E	-15.148	S	141.37	E	10	0	-124	546	3	401 675674.5	0	140 222 76	0	0	0	0	0	1259029890	2009-11-23	0	1259029890	2009-11-23	327	16.95	-99.99	-99.99	-99.99	0	0							-10	-10	-10
3196125		3148	34011	2009-11-23	2	68	-12.979	S	131.721	E	-19.055	S	159.306	E	5	0	-133	182	4	401 675676.8	0	141 217 73	0	0	0	0	0	1259038260	2009-11-23	0	1259038260	2009-11-23	327	16.42	-99.99	-99.99	-99.99	0	0							-10	-10	-10
3205832		3148	34011	2009-11-27	1	56	-12.923	S	131.637	E	-8.647	S	112.728	E	7	0	-123	500	3	401 675660.7	0	142 220 74	0	0	0	0	0	1259378990	2009-11-27	0	1259378990	2009-11-27	331	22.07	-99.99	-99.99	-99.99	0	0							-10	-10	-10
3205833		3148	34011	2009-11-27	2	68	-12.907	S	131.645	E	-18.622	S	157.392	E	7	0	-126	319	4	401 675660.9	0	142 217 72	0	0	0	0	0	1259384140	2009-11-27	0	1259384140	2009-11-27	331	27.52	-99.99	-99.99	-99.99	0	0							-10	-10	-10
3215059		3148	34011	2009-12-01	2	58	-12.823	S	131.657	E	-18.095	S	155.389	E	9	0	-127	501	4	401 675677.3	0	143 216 75	0	0	0	0	0	1259729940	2009-12-01	0	1259729940	2009-12-01	335	12.68	-99.99	-99.99	-99.99	0	0							-10	-10	-10
3224204		3148	34011	2009-12-05	2	68	-12.828	S	131.643	E	-6.445	S	103.83	E	9	0	-127	364	4	401 675653.2	0	144 219 72	0	0	0	0	0	1260071450	2009-12-05	0	1260071450	2009-12-05	339	8.7	-99.99	-99.99	-99.99	0	0							-10	-10	-10
3224205		3148	34011	2009-12-05	3	68	-12.845	S	131.628	E	-17.713	S	153.424	E	14	0	-123	546	4	401 675653.4	0	145 217 73	0	0	0	0	0	1260075860	2009-12-05	0	1260075860	2009-12-05	339	33.11	-99.99	-99.99	-99.99	0	0							-10	-10	-10
3241819		3148	34011	2009-12-05	2	68	-12.825	S	131.642	E	-6.421	S	103.868	E	9	0	-127	364	4	401 675653.2	0	144 219 72	0	0	0	0	0	1260071490	2009-12-05	0	1260071490	2009-12-05	339	8.26	-99.99	-99.99	-99.99	0	0							-10	-10	-10
3234380		3148	34011	2009-12-09	3	66	-12.816	S	131.662	E	-10.969	S	123.537	E	10	0	-125	546	3	401 675659.9	0	145 220 77	0	0	0	0	0	1260414520	2009-12-09	0	1260414520	2009-12-09	343	15.84	-99.99	-99.99	-99.99	0	0							-10	-10	-10
3234381		3148	34011	2009-12-09	2	58	-12.818	S	131.67	E	-17.176	S	151.428	E	7	0	-125	409	4	401 675662.8	0	146 216 73	0	0	0	0	0	1260421600	2009-12-09	0	1260421600	2009-12-09	343	19.62	-99.99	-99.99	-99.99	0	0							-10	-10	-10
3244168		3148	34011	2009-12-13	3	68	-12.829	S	131.653	E	-16.786	S	149.446	E	9	0	-124	455	4	401 675656.9	0	147 216 73	0	0	0	0	0	1260767520	2009-12-13	0	1260767520	2009-12-13	347	10.45	-99.99	-99.99	-99.99	0	0							-10	-10	-10
3253987		3148	34011	2009-12-17	2	58	-12.56	S	131.678	E	-16.064	S	147.581	E	11	0	-125	501	4	401 675659.4	0	148 216 71	0	0	0	0	0	1261113250	2009-12-17	0	1261113250	2009-12-17	351	1	-99.99	-99.99	-99.99	0	0							-10	-10	-10
3263993		3148	34011	2009-12-21	3	68	-12.567	S	131.686	E	-5.556	S	101.492	E	10	0	-128	546	4	401 675650.7	0	149 218 71	0	0	0	0	0	1261454260	2009-12-21	0	1261454260	2009-12-21	355	1.34	-99.99	-99.99	-99.99	0	0							-10	-10	-10
3263995		3148	34011	2009-12-21	3	68	-12.562	S	131.678	E	-15.651	S	145.566	E	17	0	-125	728	4	401 675651.6	0	150 216 72	0	0	0	0	0	1261459130	2009-12-21	0	1261459130	2009-12-21	355	1	-99.99	-99.99	-99.99	0	0							-10	-10	-10
3263996		3148	34011	2009-12-21	1	68	-12.56	S	131.68	E	-22.082	S	172.934	E	9	0	-133	410	4	401 675655.3	0	150 215 72	0	0	0	0	0	1261461200	2009-12-21	0	1261461200	2009-12-21	355	1	-99.99	-99.99	-99.99	0	0							-10	-10	-10
3273765		3148	34011	2009-12-25	2	68	-12.571	S	131.688	E	-10.361	S	121.974	E	7	0	-128	455	3	401 675638.4	0	150 220 73	0	0	0	0	0	1261797200	2009-12-25	0	1261797200	2009-12-25	359	1.89	-99.99	-99.99	-99.99	0	0							-10	-10	-10
3273766		3148	34011	2009-12-25	2	66	-12.569	S	131.683	E	-6.663	S	105.663	E	13	0	-125	592	3	401 675629.4	0	150 219 74	0	0	0	0	0	1261798990	2009-12-25	0	1261798990	2009-12-25	359	1.14	-99.99	-99.99	-99.99	0	0							-10	-10	-10
3273767		3148	34011	2009-12-25	3	66	-12.561	S	131.679	E	-15.211	S	143.58	E	18	1	-120	774	3	401 675647.1	0	151 215 73	0	0	0	0	0	1261805000	2009-12-25	0	1261805000	2009-12-25	359	1	-99.99	-99.99	-99.99	0	0							-10	-10	-10
3285079		3148	34011	2009-12-29	1	68	-12.562	S	131.685	E	-3.776	S	94.131	E	6	0	-133	273	4	401 675637.4	0	152 218 75	0	0	0	0	0	1262146510	2009-12-29	0	1262146510	2009-12-29	363	1.2	-99.99	-99.99	-99.99	0	0							-10	-10	-10
3285080		3148	34011	2009-12-29	3	68	-12.558	S	131.676	E	-14.757	S	141.643	E	5	0	-131	501	3	401 675631.8	0	152 216 76	0	0	0	0	0	1262150760	2009-12-29	0	1262150760	2009-12-29	363	1	-99.99	-99.99	-99.99	0	0							-10	-10	-10
3295620		3148	34011	2010-01-02	3	68	-12.558	S	131.677	E	-8.575	S	114.503	E	12	0	-125	637	4	401 675650.6	0	153 219 73	0	0	0	0	0	1262489490	2010-01-02	0	1262489490	2010-01-02	2	1	-99.99	-99.99	-99.99	0	0							-10	-10	-10
3295621		3148	34011	2010-01-02	2	68	-12.557	S	131.677	E	-4.513	S	96.696	E	10	0	-132	501	4	401 675647.2	0	153 218 73	0	0	0	0	0	1262491420	2010-01-02	0	1262491420	2010-01-02	2	1	-99.99	-99.99	-99.99	0	0							-10	-10	-10
3295622		3148	34011	2010-01-02	3	68	-12.56	S	131.679	E	-14.329	S	139.633	E	18	0	-122	774	4	401 675646.6	0	153 215 72	0	0	0	0	0	1262496660	2010-01-02	0	1262496660	2010-01-02	2	1	-99.99	-99.99	-99.99	0	0							-10	-10	-10
3312917		3148	34011	2010-01-06	2	68	-12.282	S	131.962	E	-8.728	S	116.309	E	7	0	-122	637	4	401 675641.3	0	154 220 73	0	0	0	0	0	1262834430	2010-01-06	0	1262834430	2010-01-06	6	0.84	-99.99	-99.99	30.2	0	0							-10	-10	-10
3312918		3148	34011	2010-01-06	1	68	-12.274	S	131.978	E	-1.719	S	86.417	E	4	0	-136	273	3	401 675639.3	0	154 217 74	0	0	0	0	0	1262838530	2010-01-06	0	1262838530	2010-01-06	6	-0.12	-99.99	-99.99	30.25	0	0							-10	-10	-10
3312919		3148	34011	2010-01-06	2	58	-12.283	S	132.011	E	-13.498	S	137.476	E	11	1	-120	773	4	401 675634.6	0	155 215 71	0	0	0	0	0	1262842510	2010-01-06	0	1262842510	2010-01-06	6	-1	-99.99	-99.99	30.48	0	0							-10	-10	-10
3329467		3148	34011	2010-01-10	1	58	-12.53	S	132.413	E	-13.248	S	135.575	E	16	0	-123	773	4	401 675626.1	0	155 222 73	0	0	0	0	0	1263177660	2010-01-10	0	1263177660	2010-01-10	10	2.44	-99.99	-99.99	-99.99	0	0							-10	-10	-10
3329470		3148	34011	2010-01-10	1	68	-12.566	S	132.442	E	-2.155	S	87.051	E	4	0	-137	273	3	401 675615.1	0	155 218 72	0	0	0	0	0	1263183690	2010-01-10	0	1263183690	2010-01-10	10	6.48	-99.99	-99.99	-99.99	0	0							-10	-10	-10
3344977		3148	34011	2010-01-14	3	68	-12.729	S	132.655	E	-11.326	S	126.577	E	11	0	-122	592	4	401 675632.0	0	156 220 76	0	0	0	0	0	1263524700	2010-01-14	0	1263524700	2010-01-14	14	11.44	-99.99	-99.99	-99.99	0	0							-10	-10	-10
3344978		3148	34011	2010-01-14	3	68	-12.728	S	132.656	E	-6.789	S	106.55	E	11	0	-127	455	4	401 675636.6	0	156 219 76	0	0	0	0	0	1263526770	2010-01-14	0	1263526770	2010-01-14	14	11.36	-99.99	-99.99	-99.99	0	0							-10	-10	-10
3356360		3148	34011	2010-01-18	2	67	-12.711	S	132.676	E	-4.769	S	98.649	E	7	0	-132	410	4	401 675624.8	0	158 219 72	0	0	0	0	0	1263873820	2010-01-18	0	1263873820	2010-01-18	18	15.47	-99.99	-99.99	-99.99	0	0							-10	-10	-10
3366473		3148	34011	2010-01-22	3	68	-12.716	S	132.662	E	-9.594	S	119.101	E	9	0	-125	591	4	401 675635.1	0	159 220 75	0	0	0	0	0	1264216760	2010-01-22	0	1264216760	2010-01-22	22	11.74	-99.99	-99.99	-99.99	0	0							-10	-10	-10
3368668		3148	34011	2010-01-22	2	58	-12.715	S	132.661	E	-4.679	S	97.586	E	6	0	-133	501	4	401 675635.4	0	159 218 76	0	0	0	0	0	1264219130	2010-01-22	0	1264219130	2010-01-22	22	12.11	-99.99	-99.99	-99.99	0	0							-10	-10	-10
3368670		3148	34011	2010-01-22	2	58	-12.719	S	132.66	E	-11.86	S	128.808	E	10	0	-124	637	3	401 675615.2	0	160 215 72	0	0	0	0	0	1264225890	2010-01-22	0	1264225890	2010-01-22	22	11.58	-99.99	-99.99	-99.99	0	0							-10	-10	-10
3376745		3148	34011	2010-01-26	2	58	-12.732	S	132.648	E	-9.244	S	117.394	E	11	0	-130	592	4	401 675642.3	0	160 219 76	0	0	0	0	0	1264562300	2010-01-26	0	1264562300	2010-01-26	26	12.24	-99.99	-99.99	-99.99	0	0							-10	-10	-10
3376747		3148	34011	2010-01-26	2	68	-12.733	S	132.646	E	-22.063	S	174.842	E	9	0	-129	364	4	401 675645.1	0	160 217 75	0	0	0	0	0	1264565780	2010-01-26	0	1264565780	2010-01-26	26	12.28	-99.99	-99.99	-99.99	0	0							-10	-10	-10
3376748		3148	34011	2010-01-26	3	68	-12.731	S	132.648	E	-11.445	S	126.854	E	9	0	-122	501	4	401 675648.7	0	161 214 73	0	0	0	0	0	1264571620	2010-01-26	0	1264571620	2010-01-26	26	12.33	-99.99	-99.99	-99.99	0	0							-10	-10	-10
3386314		3148	34011	2010-01-30	1	68	-12.727	S	132.654	E	-2.645	S	88.678	E	7	0	-133	319	4	401 675634.9	0	162 217 76	0	0	0	0	0	1264911420	2010-01-30	0	1264911420	2010-01-30	30	11.75	-99.99	-99.99	-99.99	0	0							-10	-10	-10
3386315		3148	34011	2010-01-30	2	68	-12.735	S	132.649	E	-21.6	S	172.851	E	11	0	-128	455	4	401 675632.1	0	162 217 76	0	0	0	0	0	1264911580	2010-01-30	0	1264911580	2010-01-30	30	11.97	-99.99	-99.99	-99.99	0	0							-10	-10	-10
3395417		3148	34011	2010-02-03	1	68	-12.743	S	132.651	E	-21.209	S	170.927	E	4	0	-131	228	4	401 675620.1	0	163 217 75	0	0	0	0	0	1265257460	2010-02-03	0	1265257460	2010-02-03	34	11.31	-99.99	-99.99	-99.99	0	0							-10	-10	-10
3403930		3148	34011	2010-02-07	2	68	-12.716	S	132.654	E	-11.717	S	128.258	E	14	0	-122	683	4	401 675626.0	0	164 221 76	0	0	0	0	0	1265597710	2010-02-07	0	1265597710	2010-02-07	38	12.61	-99.99	-99.99	-99.99	0	0							-10	-10	-10
3403932		3148	34011	2010-02-07	2	68	-12.716	S	132.654	E	-20.718	S	168.932	E	8	0	-131	409	4	401 675629.3	0	164 217 76	0	0	0	0	0	1265603260	2010-02-07	0	1265603260	2010-02-07	38	12.61	-99.99	-99.99	-99.99	0	0							-10	-10	-10
3414137		3148	34011	2010-02-11	3	68	-12.735	S	132.657	E	-10.899	S	124.655	E	12	0	-121	637	4	401 675589.7	0	165 221 74	0	0	0	0	0	1265944130	2010-02-11	0	1265944130	2010-02-11	42	10.72	-99.99	-99.99	-99.99	0	0							-10	-10	-10
3414138		3148	34011	2010-02-11	3	67	-12.733	S	132.658	E	-5.134	S	99.531	E	12	0	-128	546	4	401 675598.6	0	165 219 73	0	0	0	0	0	1265946860	2010-02-11	0	1265946860	2010-02-11	42	10.59	-99.99	-99.99	-99.99	0	0							-10	-10	-10
3414139		3148	34011	2010-02-11	3	68	-12.733	S	132.652	E	-20.342	S	166.926	E	11	0	-128	592	4	401 675601.9	0	165 217 73	0	0	0	0	0	1265949110	2010-02-11	0	1265949110	2010-02-11	42	11.66	-99.99	-99.99	-99.99	0	0							-10	-10	-10
3423412		3148	34011	2010-02-15	1	68	-12.734	S	132.655	E	-4.412	S	96.748	E	7	0	-129	409	4	401 675593.8	0	166 219 73	0	0	0	0	0	1266293230	2010-02-15	0	1266293230	2010-02-15	46	11.08	-99.99	-99.99	-99.99	0	0							-10	-10	-10
3423413		3148	34011	2010-02-15	2	68	-12.73	S	132.652	E	-19.889	S	164.979	E	13	0	-130	546	4	401 675600.2	0	167 218 69	0	0	0	0	0	1266294940	2010-02-15	0	1266294940	2010-02-15	46	11.86	-99.99	-99.99	-99.99	0	0							-10	-10	-10
3432457		3148	34011	2010-02-19	2	57	-12.541	S	132.448	E	-9.12	S	117.537	E	8	0	-125	501	3	401 675579.0	0	167 220 75	0	0	0	0	0	1266636170	2010-02-19	0	1266636170	2010-02-19	50	2.34	-99.99	-99.99	-99.99	0	0							-10	-10	-10
3432458		3148	34011	2010-02-19	1	68	-12.529	S	132.44	E	-3.023	S	90.933	E	7	0	-132	318	4	401 675590.3	0	168 219 74	0	0	0	0	0	1266639130	2010-02-19	0	1266639130	2010-02-19	50	1.4	-99.99	-99.99	-99.99	0	0							-10	-10	-10
3448658		3148	34011	2010-02-23	2	58	-12.213	S	132.779	E	-7.114	S	110.565	E	14	0	-128	683	4	401 675583.3	0	169 220 73	0	0	0	0	0	1266982300	2010-02-23	0	1266982300	2010-02-23	54	1.26	-99.99	-99.99	-99.99	0	0							-10	-10	-10
3464858		3148	34011	2010-02-27	2	68	-12.213	S	132.812	E	-18.017	S	159.279	E	8	0	-125	409	4	401 675605.7	0	170 217 69	0	0	0	0	0	1267332350	2010-02-27	0	1267332350	2010-02-27	58	2.43	-99.99	-99.99	-99.99	0	0							-10	-10	-10
3464859		3148	34011	2010-02-27	2	68	-12.223	S	132.824	E	-22.46	S	176.962	E	12	0	-122	500	4	401 675610.2	0	171 214 73	0	0	0	0	0	1267336430	2010-02-27	0	1267336430	2010-02-27	58	1.82	-99.99	-99.99	-99.99	0	0							-10	-10	-10
3472212		3148	34011	2010-03-02	1	58	-12.27	S	132.924	E	-10.486	S	125.181	E	11	0	-121	637	4	401 675600.3	0	171 219 77	0	0	0	0	0	1267585710	2010-03-02	0	1267585710	2010-03-02	61	10.08	-99.99	-99.99	-99.99	0	0							-10	-10	-10
3472214		3148	34011	2010-03-02	3	58	-12.266	S	132.922	E	-15.115	S	145.638	E	11	0	-125	546	4	401 675599.8	0	172 215 73	0	0	0	0	0	1267593400	2010-03-02	0	1267593400	2010-03-02	61	11.67	-99.99	-99.99	-99.99	0	0							-10	-10	-10
3483131		3148	34011	2010-03-06	1	58	-12.202	S	132.801	E	-8.483	S	116.532	E	13	0	-125	728	4	401 675571.2	0	172 220 73	0	0	0	0	0	1267931880	2010-03-06	0	1267931880	2010-03-06	65	1.48	-99.99	-99.99	-99.99	0	0							-10	-10	-10
3483132		3148	34011	2010-03-06	2	68	-12.201	S	132.792	E	-3.912	S	97.47	E	6	0	-133	409	4	401 675584.3	0	173 218 76	0	0	0	0	0	1267934900	2010-03-06	0	1267934900	2010-03-06	65	1	-99.99	-99.99	-99.99	0	0							-10	-10	-10
3483133		3148	34011	2010-03-06	2	58	-12.205	S	132.783	E	-14.666	S	143.837	E	11	0	-123	501	3	401 675586.1	0	173 216 75	0	0	0	0	0	1267939180	2010-03-06	0	1267939180	2010-03-06	65	1.02	-99.99	-99.99	-99.99	0	0							-10	-10	-10
3503101		3148	34011	2010-03-14	2	67	-12.274	S	132.928	E	-6.432	S	107.639	E	6	0	-131	364	4	401 675586.1	0	175 219 77	0	0	0	0	0	1268620710	2010-03-14	0	1268620710	2010-03-14	73	7.68	-99.99	-99.99	-99.99	0	0							-10	-10	-10
3503102		3148	34011	2010-03-14	1	58	-12.278	S	132.947	E	-13.799	S	139.755	E	12	0	-123	728	4	401 675587.2	0	176 216 72	0	0	0	0	0	1268627280	2010-03-14	0	1268627280	2010-03-14	73	3.56	-99.99	-99.99	-99.99	0	0							-10	-10	-10
3507445		3148	34011	2010-03-16	2	50	-12.227	S	132.835	E	-15.819	S	148.628	E	11	0	-124	546	3	401 675576.4	0	176 221 75	0	0	0	0	0	1268788710	2010-03-16	0	1268788710	2010-03-16	75	3.03	-99.99	-99.99	-99.99	0	0							-10	-10	-10
3507447		3148	34011	2010-03-16	2	68	-12.228	S	132.822	E	-18.839	S	162.939	E	9	0	-129	409	4	401 675583.8	0	177 216 77	0	0	0	0	0	1268797060	2010-03-16	0	1268797060	2010-03-16	75	1.31	-99.99	-99.99	-99.99	0	0							-10	-10	-10
3507448		3148	34011	2010-03-16	1	68	-12.232	S	132.826	E	-22.639	S	178.324	E	7	0	-130	273	4	401 675587.8	0	177 213 75	0	0	0	0	0	1268801540	2010-03-16	0	1268801540	2010-03-16	75	1.13	-99.99	-99.99	-99.99	0	0							-10	-10	-10
3517357		3148	34011	2010-03-20	2	58	-12.228	S	132.281	E	-13.503	S	137.884	E	14	0	-121	637	4	401 675574.2	0	177 222 73	0	0	0	0	0	1269135330	2010-03-20	0	1269135330	2010-03-20	79	1.73	-99.99	-99.99	-99.99	0	0							-10	-10	-10
3517358		3148	34011	2010-03-20	3	68	-12.236	S	132.288	E	-9.673	S	121.212	E	15	0	-125	773	4	401 675577.5	0	177 220 73	0	0	0	0	0	1269137950	2010-03-20	0	1269137950	2010-03-20	79	1.65	-99.99	-99.99	-99.99	0	0							-10	-10	-10
3517359		3148	34011	2010-03-20	1	68	-12.243	S	132.287	E	-2.384	S	89.366	E	9	0	-132	409	4	401 675571.0	0	178 218 73	0	0	0	0	0	1269141320	2010-03-20	0	1269141320	2010-03-20	79	1.7	-99.99	-99.99	-99.99	0	0							-10	-10	-10
3544601		3148	34011	2010-03-24	2	68	-12.287	S	131.777	E	-3.466	S	93.76	E	6	0	-131	318	4	401 675584.6	0	179 218 76	0	0	0	0	0	1269487030	2010-03-24	0	1269487030	2010-03-24	83	1	-99.99	-99.99	31.43	0	0							-10	-10	-10
3577168		3148	34011	2010-04-01	1	57	-12.535	S	131.681	E	-13.248	S	134.779	E	9	0	-130	500	3	401 675560.8	0	181 222 73	0	0	0	0	0	1270173140	2010-04-01	0	1270173140	2010-04-01	91	1	-99.99	-99.99	-99.99	0	0							-10	-10	-10
3577169		3148	34011	2010-04-01	2	68	-12.538	S	131.683	E	-5.455	S	100.754	E	7	0	-133	455	4	401 675564.9	0	181 219 73	0	0	0	0	0	1270176750	2010-04-01	0	1270176750	2010-04-01	91	1	-99.99	-99.99	-99.99	0	0							-10	-10	-10
3577170		3148	34011	2010-04-01	2	58	-12.535	S	131.676	E	-17.934	S	156.002	E	12	0	-128	592	4	401 675566.6	0	182 217 74	0	0	0	0	0	1270180510	2010-04-01	0	1270180510	2010-04-01	91	1	-99.99	-99.99	-99.99	0	0							-10	-10	-10
3586161		3148	34011	2010-04-05	3	66	-12.564	S	131.66	E	-17.546	S	154.057	E	13	0	-125	682	3	401 675575.2	0	183 216 73	0	0	0	0	0	1270526380	2010-04-05	0	1270526380	2010-04-05	95	1.4	-99.99	-99.99	-99.99	0	0							-10	-10	-10
3596209		3148	34011	2010-04-09	1	58	-12.818	S	131.648	E	-11.828	S	127.347	E	11	0	-127	637	4	401 675560.2	0	183 221 73	0	0	0	0	0	1270865310	2010-04-09	0	1270865310	2010-04-09	99	7.87	-99.99	-99.99	-99.99	0	0							-10	-10	-10
3596211		3148	34011	2010-04-09	3	68	-12.825	S	131.654	E	-17.353	S	152.052	E	9	0	-125	364	4	401 675563.2	0	184 216 72	0	0	0	0	0	1270872230	2010-04-09	0	1270872230	2010-04-09	99	10.9	-99.99	-99.99	-99.99	0	0							-10	-10	-10
3624283		3148	34011	2010-04-13	1	58	-13.082	S	131.792	E	-8.446	S	111.45	E	6	0	-126	319	4	401 675568.8	0	185 219 73	0	0	0	0	0	1271212140	2010-04-13	0	1271212140	2010-04-13	103	24.76	-99.99	-99.99	-99.99	0	0							-10	-10	-10
3624284		3148	34011	2010-04-13	1	58	-13.08	S	131.802	E	-17.088	S	149.894	E	4	0	-129	227	4	401 675571.7	0	185 216 73	0	0	0	0	0	1271218060	2010-04-13	0	1271218060	2010-04-13	103	24.78	-99.99	-99.99	-99.99	0	0							-10	-10	-10
3632641		3148	34011	2010-04-17	3	68	-13.209	S	131.897	E	-16.716	S	147.815	E	8	0	-122	364	3	401 675575.3	0	187 215 74	0	0	0	0	0	1271563840	2010-04-17	0	1271563840	2010-04-17	107	47.06	-99.99	-99.99	-99.99	0	0							-10	-10	-10
3641328		3148	34011	2010-04-21	2	58	-13.343	S	131.948	E	-15.183	S	140.041	E	7	0	-126	546	4	401 675560.7	0	187 221 74	0	0	0	0	0	1271900410	2010-04-21	0	1271900410	2010-04-21	111	58.06	-99.99	-99.99	-99.99	0	0							-10	-10	-10
3641330		3148	34011	2010-04-21	3	58	-13.351	S	131.955	E	-16.395	S	145.77	E	9	0	-123	409	3	401 675570.0	0	188 215 73	0	0	0	0	0	1271909670	2010-04-21	0	1271909670	2010-04-21	111	60.33	-99.99	-99.99	-99.99	0	0							-10	-10	-10
3651172		3148	34011	2010-04-25	1	58	-13.425	S	131.989	E	-8.837	S	112.141	E	4	0	-132	273	4	401 675574.3	0	189 219 74	0	0	0	0	0	1272249580	2010-04-25	0	1272249580	2010-04-25	115	65.7	-99.99	-99.99	-99.99	0	0							-10	-10	-10
3651173		3148	34011	2010-04-25	2	58	-13.43	S	131.986	E	-16.028	S	143.774	E	8	0	-124	455	4	401 675569.0	0	189 215 73	0	0	0	0	0	1272255500	2010-04-25	0	1272255500	2010-04-25	115	64.9	-99.99	-99.99	-99.99	0	0							-10	-10	-10
3660354		3148	34011	2010-04-29	3	68	-13.461	S	132.018	E	-15.616	S	141.832	E	7	0	-121	318	3	401 675571.4	0	190 215 71	0	0	0	0	0	1272601320	2010-04-29	0	1272601320	2010-04-29	119	79.03	-99.99	-99.99	-99.99	0	0							-10	-10	-10
3670378		3148	34011	2010-05-03	2	58	-13.544	S	132.084	E	-9.24	S	113.189	E	6	0	-131	409	4	401 675569.5	0	191 219 71	0	0	0	0	0	1272939850	2010-05-03	0	1272939850	2010-05-03	123	91.35	-99.99	-99.99	-99.99	0	0							-10	-10	-10
3670379		3148	34011	2010-05-03	3	68	-13.55	S	132.086	E	-15.259	S	139.785	E	12	0	-124	591	3	401 675580.8	0	192 215 75	0	0	0	0	0	1272947270	2010-05-03	0	1272947270	2010-05-03	123	91.6	-99.99	-99.99	-99.99	0	0							-10	-10	-10
3681313		3148	34011	2010-05-07	2	68	-13.598	S	132.183	E	-14.768	S	137.666	E	4	0	-126	546	3	401 675571.8	0	193 214 72	0	0	0	0	0	1273293050	2010-05-07	0	1273293050	2010-05-07	127	108.16	-99.99	-99.99	-99.99	0	0							-10	-10	-10
3691117		3148	34011	2010-05-11	2	68	-13.604	S	132.141	E	-14.437	S	135.88	E	9	0	-124	410	4	401 675577.9	0	194 214 71	0	0	0	0	0	1273638970	2010-05-11	0	1273638970	2010-05-11	131	98.03	-99.99	-99.99	-99.99	0	0							-10	-10	-10
3725759		3148	34011	2010-05-23	3	66	-13.591	S	132.188	E	-8.574	S	110.567	E	6	0	-129	318	3	401 675554.7	0	197 219 73	0	0	0	0	0	1274669060	2010-05-23	0	1274669060	2010-05-23	143	115.54	-99.99	-99.99	-99.99	0	0							-10	-10	-10
3735521		3148	34011	2010-05-27	3	68	-13.595	S	132.19	E	-12.707	S	128.187	E	8	0	-124	364	4	401 675547.0	0	199 214 73	0	0	0	0	0	1275022210	2010-05-27	0	1275022210	2010-05-27	147	114.5	-99.99	-99.99	-99.99	0	0							-10	-10	-10
3745602		3148	34011	2010-05-31	2	68	-13.594	S	132.197	E	-7.723	S	106.589	E	5	0	-129	364	4	401 675577.9	0	200 219 73	0	0	0	0	0	1275359830	2010-05-31	0	1275359830	2010-05-31	151	119.32	-99.99	-99.99	-99.99	0	0							-10	-10	-10
3745604		3148	34011	2010-05-31	2	58	-13.597	S	132.191	E	-12.289	S	126.272	E	9	0	-124	410	4	401 675577.9	0	200 214 72	0	0	0	0	0	1275367990	2010-05-31	0	1275367990	2010-05-31	151	114.09	-99.99	-99.99	-99.99	0	0							-10	-10	-10
3809784		3148	34011	2010-06-16	2	56	-13.593	S	132.187	E	-14.716	S	137.108	E	10	0	-123	546	3	401 675575.5	0	204 220 73	0	0	0	0	0	1276739270	2010-06-16	0	1276739270	2010-06-16	167	113.8	-99.99	-99.99	-99.99	0	0							-10	-10	-10
3822449		3148	34011	2010-06-20	3	66	-13.591	S	132.195	E	-19.386	S	157.623	E	9	0	-131	364	3	401 675571.4	0	205 221 77	0	0	0	0	0	1277082390	2010-06-20	0	1277082390	2010-06-20	171	119.45	-99.99	-99.99	-99.99	0	0							-10	-10	-10
3822450		3148	34011	2010-06-20	1	68	-13.59	S	132.194	E	-8.347	S	108.967	E	5	0	-129	227	3	401 675574.3	0	206 218 76	0	0	0	0	0	1277087370	2010-06-20	0	1277087370	2010-06-20	171	119.36	-99.99	-99.99	-99.99	0	0							-10	-10	-10
3914399		3148	34011	2010-06-28	3	66	-13.603	S	132.176	E	-17.766	S	150.405	E	6	0	-126	319	3	401 675561.6	0	208 221 75	0	0	0	0	0	1277774520	2010-06-28	0	1277774520	2010-06-28	179	105.24	-99.99	-99.99	-99.99	0	0							-10	-10	-10
3914400		3148	34011	2010-06-28	2	68	-13.606	S	132.176	E	-6.338	S	100.215	E	4	0	-134	319	4	401 675560.5	0	208 217 73	0	0	0	0	0	1277779710	2010-06-28	0	1277779710	2010-06-28	179	106.99	-99.99	-99.99	-99.99	0	0							-10	-10	-10
3928172		3148	34011	2010-07-02	1	56	-13.604	S	132.186	E	-11.395	S	122.581	E	6	0	-128	455	3	401 675564.8	0	209 219 74	0	0	0	0	0	1278123540	2010-07-02	0	1278123540	2010-07-02	183	110.65	-99.99	-99.99	-99.99	0	0							-10	-10	-10
3954158		3148	34011	2010-07-10	2	66	-13.604	S	132.222	E	-9.704	S	115.317	E	6	0	-126	409	3	401 675547.5	0	212 218 73	0	0	0	0	0	1278815720	2010-07-10	0	1278815720	2010-07-10	191	127.25	-99.99	-99.99	-99.99	0	0							-10	-10	-10
4019903		3148	34011	2010-07-22	1	56	-13.6	S	132.221	E	-12.79	S	128.688	E	6	0	-128	410	3	401 675550.7	0	216 219 73	0	0	0	0	0	1279850860	2010-07-22	0	1279850860	2010-07-22	203	120.98	-99.99	-99.99	-99.99	0	0							-10	-10	-10
4038480		3148	34011	2010-07-26	2	56	-13.604	S	132.232	E	-17.484	S	149.214	E	12	0	-122	500	3	401 675539.0	0	217 221 73	0	0	0	0	0	1280193930	2010-07-26	0	1280193930	2010-07-26	207	137.16	-99.99	-99.99	-99.99	0	0							-10	-10	-10
4038481		3148	34011	2010-07-26	3	66	-13.608	S	132.226	E	-17.039	S	147.697	E	12	1	-120	500	3	401 675532.1	0	217 214 73	0	0	0	0	0	1280203760	2010-07-26	0	1280203760	2010-07-26	207	134.54	-99.99	-99.99	-99.99	0	0							-10	-10	-10
4056075		3148	34011	2010-07-30	2	56	-13.601	S	132.179	E	-9.423	S	113.901	E	8	0	-129	500	3	401 675522.7	0	218 219 73	0	0	0	0	0	1280542830	2010-07-30	0	1280542830	2010-07-30	211	105.46	-99.99	-99.99	-99.99	0	0							-10	-10	-10
4056076		3148	34011	2010-07-30	2	56	-13.604	S	132.178	E	-11.15	S	121.494	E	6	0	-128	455	3	401 675522.9	0	218 219 73	0	0	0	0	0	1280543040	2010-07-30	0	1280543040	2010-07-30	211	106.67	-99.99	-99.99	-99.99	0	0							-10	-10	-10
4073028		3148	34011	2010-08-03	3	66	-13.595	S	132.191	E	-15.862	S	142.071	E	11	0	-128	637	3	401 675538.8	0	219 220 74	0	0	0	0	0	1280886070	2010-08-03	0	1280886070	2010-08-03	215	115.13	-99.99	-99.99	-99.99	0	0							-10	-10	-10
4156434		3148	34011	2010-08-23	2	56	-13.596	S	132.197	E	-17.251	S	148.31	E	8	0	-127	319	3	401 675494.8	0	225 222 76	0	0	0	0	0	1282613300	2010-08-23	0	1282613300	2010-08-23	235	118.5	-99.99	-99.99	-99.99	0	0							-10	-10	-10
4181270		3148	34011	2010-08-27	2	66	-13.585	S	132.201	E	-7.97	S	107.839	E	5	0	-136	364	3	401 675493.8	0	227 219 74	0	0	0	0	0	1282962760	2010-08-27	0	1282962760	2010-08-27	239	124.48	-99.99	-99.99	-99.99	0	0							-10	-10	-10
4237103		3148	34011	2010-09-04	2	68	-13.597	S	132.194	E	-9.285	S	113.388	E	4	0	-126	182	4	401 675470.9	0	229 219 73	0	0	0	0	0	1283654510	2010-09-04	0	1283654510	2010-09-04	247	116.08	-99.99	-99.99	-99.99	0	0							-10	-10	-10
4254197		3148	34011	2010-09-08	2	68	-13.603	S	132.169	E	-12.523	S	127.279	E	8	0	-128	364	3	401 675485.9	0	231 214 73	0	0	0	0	0	1284007730	2010-09-08	0	1284007730	2010-09-08	251	102.18	-99.99	-99.99	-99.99	100000	100000							-10	-10	-10
4287949		3148	34011	2010-09-16	1	66	-13.587	S	132.195	E	-8.663	S	110.394	E	4	0	-129	136	3	401 675481.2	0	233 219 77	0	0	0	0	0	1284690270	2010-09-16	0	1284690270	2010-09-16	259	121.25	-99.99	-99.99	-99.99	100000	100000							-10	-10	-10
4327842		3148	34011	2010-09-24	1	58	-13.595	S	132.2	E	-10.726	S	119.734	E	6	0	-121	273	4	401 675456.4	0	236 219 73	0	0	0	0	0	1285381810	2010-09-24	0	1285381810	2010-09-24	267	120.8	-99.99	-99.99	-99.99	100000	100000							-10	-10	-10
4343197		3148	34011	2010-09-28	2	56	-13.6	S	132.217	E	-15.467	S	140.34	E	9	0	-122	364	3	401 675443.3	0	237 221 78	0	0	0	0	0	1285724880	2010-09-28	0	1285724880	2010-09-28	271	115.46	-99.99	-99.99	-99.99	100000	100000							-10	-10	-10
4343198		3148	34011	2010-09-28	2	56	-13.605	S	132.22	E	-11.201	S	121.625	E	8	0	-128	500	3	401 675447.4	0	237 220 78	0	0	0	0	0	1285725680	2010-09-28	0	1285725680	2010-09-28	271	126.68	-99.99	-99.99	-99.99	100000	100000							-10	-10	-10
4359136		3148	34011	2010-10-02	1	58	-13.611	S	132.233	E	-9.047	S	112.601	E	6	0	-129	319	4	401 675444.9	0	238 219 77	0	0	0	0	0	1286073990	2010-10-02	0	1286073990	2010-10-02	275	139.22	-99.99	-99.99	-99.99	100000	100000							-10	-10	-10
4359137		3148	34011	2010-10-02	1	68	-13.605	S	132.231	E	-20.566	S	164.172	E	4	0	-131	182	3	401 675461.3	0	238 216 79	0	0	0	0	0	1286076780	2010-10-02	0	1286076780	2010-10-02	275	136.51	-99.99	-99.99	-99.99	100000	100000							-10	-10	-10
4413790		3148	34011	2010-10-18	3	66	-13.621	S	132.251	E	-11.82	S	124.307	E	11	0	-127	501	3	401 675480.7	0	243 219 76	0	0	0	0	0	1287453340	2010-10-18	0	1287453340	2010-10-18	291	143.17	-99.99	-99.99	-99.99	100000	100000							-10	-10	-10
4413791		3148	34011	2010-10-18	2	68	-13.622	S	132.25	E	-19.029	S	156.724	E	10	0	-124	409	4	401 675474.5	0	243 215 74	0	0	0	0	0	1287460160	2010-10-18	0	1287460160	2010-10-18	291	141.6	-99.99	-99.99	-99.99	100000	100000							-10	-10	-10
4426852		3148	34011	2010-10-22	2	68	-13.603	S	132.224	E	-10.568	S	118.988	E	6	0	-125	318	4	401 675435.5	0	244 219 75	0	0	0	0	0	1287801150	2010-10-22	0	1287801150	2010-10-22	295	128.2	-99.99	-99.99	-99.99	100000	100000							-10	-10	-10
4426853		3148	34011	2010-10-22	2	58	-13.605	S	132.22	E	-18.61	S	154.911	E	12	0	-125	546	4	401 675436.4	0	245 216 72	0	0	0	0	0	1287805950	2010-10-22	0	1287805950	2010-10-22	295	126.68	-99.99	-99.99	-99.99	100000	100000							-10	-10	-10
4439044		3148	34011	2010-10-26	3	66	-13.601	S	132.168	E	-9.894	S	115.789	E	11	0	-122	455	3	401 675428.1	0	245 220 75	0	0	0	0	0	1288145560	2010-10-26	0	1288145560	2010-10-26	299	100.34	-99.99	-99.99	-99.99	100000	100000							-10	-10	-10
4439045		3148	34011	2010-10-26	2	58	-13.601	S	132.169	E	-18.212	S	153.165	E	9	0	-129	364	4	401 675422.6	0	246 216 73	0	0	0	0	0	1288151750	2010-10-26	0	1288151750	2010-10-26	299	100.81	-99.99	-99.99	-99.99	100000	100000							-10	-10	-10
4487125		3148	34011	2010-11-07	3	66	-13.598	S	132.145	E	-12.486	S	127.223	E	12	0	-127	546	3	401 675439.5	0	249 220 76	0	0	0	0	0	1289184530	2010-11-07	0	1289184530	2010-11-07	311	97.58	-99.99	-99.99	-99.99	100000	100000							-10	-10	-10
4487127		3148	34011	2010-11-07	3	68	-13.599	S	132.15	E	-17.051	S	147.661	E	8	0	-124	410	4	401 675446.2	0	250 215 74	0	0	0	0	0	1289192930	2010-11-07	0	1289192930	2010-11-07	311	97.36	-99.99	-99.99	-99.99	100000	100000							-10	-10	-10
4498422		3148	34011	2010-11-11	3	68	-13.599	S	132.147	E	-12.075	S	125.536	E	7	0	-127	501	4	401 675428.7	0	250 219 78	0	0	0	0	0	1289532040	2010-11-11	0	1289532040	2010-11-11	315	97.32	-99.99	-99.99	-99.99	100000	100000							-10	-10	-10
4498423		3148	34011	2010-11-11	1	56	-13.599	S	132.149	E	-5.965	S	98.69	E	5	0	-137	364	3	401 675428.8	0	250 218 77	0	0	0	0	0	1289533700	2010-11-11	0	1289533700	2010-11-11	315	97.35	-99.99	-99.99	-99.99	100000	100000							-10	-10	-10
4498424		3148	34011	2010-11-11	1	58	-13.604	S	132.154	E	-16.692	S	145.841	E	7	0	-125	410	4	401 675425.8	0	251 214 74	0	0	0	0	0	1289538820	2010-11-11	0	1289538820	2010-11-11	315	99.45	-99.99	-99.99	-99.99	100000	100000							-10	-10	-10
4509332		3148	34011	2010-11-15	2	68	-13.598	S	132.177	E	-10.509	S	118.698	E	7	0	-126	364	4	401 675411.2	0	251 220 74	0	0	0	0	0	1289876920	2010-11-15	0	1289876920	2010-11-15	319	105.33	-99.99	-99.99	-99.99	100000	100000							-10	-10	-10
4509333		3148	34011	2010-11-15	3	66	-13.603	S	132.178	E	-16.208	S	143.999	E	6	0	-127	319	3	401 675425.2	0	252 215 76	0	0	0	0	0	1289884490	2010-11-15	0	1289884490	2010-11-15	319	106.11	-99.99	-99.99	-99.99	100000	100000							-10	-10	-10
4526902		3148	34011	2010-11-19	2	58	-13.595	S	132.153	E	-10.44	S	118.487	E	9	0	-121	546	4	401 675418.5	0	253 219 75	0	0	0	0	0	1290224130	2010-11-19	0	1290224130	2010-11-19	323	99.48	-99.99	-99.99	-99.99	100000	100000							-10	-10	-10
4526903		3148	34011	2010-11-19	3	58	-13.595	S	132.151	E	-15.828	S	142.17	E	11	0	-126	546	3	401 675428.6	0	253 214 75	0	0	0	0	0	1290230410	2010-11-19	0	1290230410	2010-11-19	323	99.03	-99.99	-99.99	-99.99	100000	100000							-10	-10	-10
4544163		3148	34011	2010-11-23	2	68	-13.597	S	132.15	E	-8.598	S	110.15	E	7	0	-130	273	4	401 675430.4	0	254 219 77	0	0	0	0	0	1290569070	2010-11-23	0	1290569070	2010-11-23	327	98.08	-99.99	-99.99	-99.99	100000	100000							-10	-10	-10
4544164		3148	34011	2010-11-23	1	58	-13.6	S	132.147	E	-15.436	S	140.378	E	5	0	-128	410	3	401 675410.7	0	255 215 73	0	0	0	0	0	1290576260	2010-11-23	0	1290576260	2010-11-23	327	97	-99.99	-99.99	-99.99	100000	100000							-10	-10	-10
4554980		3148	34011	2010-11-27	3	66	-13.597	S	132.154	E	-15.011	S	138.561	E	11	0	-123	455	3	401 675418.6	0	00 215 73	0	0	0	0	0	1290921880	2010-11-27	0	1290921880	2010-11-27	331	98.82	-99.99	-99.99	-99.99	100000	100000							-10	-10	-10
4566663		3148	34011	2010-12-01	2	58	-13.597	S	132.167	E	-14.611	S	136.721	E	8	0	-124	409	3	401 675413.0	0	01 214 74	0	0	0	0	0	1291267890	2010-12-01	0	1291267890	2010-12-01	335	101.32	-99.99	-99.99	-99.99	100000	100000							-10	-10	-10
4577529		3148	34011	2010-12-05	1	58	-13.597	S	132.184	E	-7.165	S	104.375	E	7	0	-127	319	4	401 675399.1	0	02 217 73	0	0	0	0	0	1291608330	2010-12-05	0	1291608330	2010-12-05	339	109.42	-99.99	-99.99	-99.99	100000	100000							-10	-10	-10
4587656		3148	34011	2010-12-09	1	58	-13.602	S	132.235	E	-11.938	S	125.018	E	9	0	-124	546	4	401 675405.5	0	03 219 76	0	0	0	0	0	1291951340	2010-12-09	0	1291951340	2010-12-09	343	142.65	-99.99	-99.99	-99.99	100000	100000							-10	-10	-10
4620748		3148	34011	2010-12-21	2	66	-13.599	S	132.128	E	-12.605	S	127.685	E	7	0	-127	501	3	401 675417.6	0	07 213 77	0	0	0	0	0	1292997030	2010-12-21	0	1292997030	2010-12-21	355	100.03	-99.99	-99.99	-99.99	100000	100000							-10	-10	-10
4640906		3148	34011	2010-12-29	1	66	-13.594	S	132.167	E	-22.347	S	172.008	E	8	0	-130	364	3	401 675415.8	0	09 216 73	0	0	0	0	0	1293682640	2010-12-29	0	1293682640	2010-12-29	363	103.47	-99.99	-99.99	-99.99	100000	100000							-10	-10	-10
4654273		3148	34011	2011-01-02	2	68	-13.616	S	132.134	E	-10.009	S	116.143	E	4	0	-128	228	3	401 675398.7	0	10 219 77	0	0	0	0	0	1294024190	2011-01-02	0	1294024190	2011-01-02	2	99.11	-99.99	-99.99	-99.99	100000	100000							-10	-10	-10
4654275		3148	34011	2011-01-02	2	68	-13.623	S	132.147	E	-21.949	S	170.218	E	6	0	-131	409	4	401 675399.9	0	11 216 75	0	0	0	0	0	1294028420	2011-01-02	0	1294028420	2011-01-02	2	106.69	-99.99	-99.99	-99.99	100000	100000							-10	-10	-10
4665252		3148	34011	2011-01-06	3	68	-13.622	S	132.139	E	-11.932	S	124.836	E	9	0	-128	501	4	401 675394.4	0	12 219 73	0	0	0	0	0	1294370770	2011-01-06	0	1294370770	2011-01-06	6	104.95	-99.99	-99.99	-99.99	100000	100000							-10	-10	-10
4675332		3148	34011	2011-01-10	3	68	-13.597	S	132.149	E	-7.984	S	107.626	E	9	0	-128	455	4	401 675412.4	0	13 218 76	0	0	0	0	0	1294716550	2011-01-10	0	1294716550	2011-01-10	10	98.04	-99.99	-99.99	-99.99	100000	100000							-10	-10	-10
4685233		3148	34011	2011-01-14	3	68	-13.594	S	132.161	E	-10.289	S	117.856	E	10	0	-124	501	4	401 675384.5	0	14 218 79	0	0	0	0	0	1295062830	2011-01-14	0	1295062830	2011-01-14	14	101.91	-99.99	-99.99	-99.99	100000	100000							-10	-10	-10
4694883		3148	34011	2011-01-18	3	68	-13.597	S	132.151	E	-15.065	S	138.589	E	10	0	-122	501	4	401 675385.7	0	15 220 79	0	0	0	0	0	1295405770	2011-01-18	0	1295405770	2011-01-18	18	98.26	-99.99	-99.99	-99.99	100000	100000							-10	-10	-10
4694884		3148	34011	2011-01-18	2	68	-13.593	S	132.153	E	-6.047	S	99.151	E	5	0	-134	319	4	401 675385.2	0	15 218 78	0	0	0	0	0	1295408770	2011-01-18	0	1295408770	2011-01-18	18	100.33	-99.99	-99.99	-99.99	100000	100000							-10	-10	-10
4694885		3148	34011	2011-01-18	2	68	-13.597	S	132.148	E	-20.433	S	163.057	E	6	0	-131	319	4	401 675385.0	0	16 215 79	0	0	0	0	0	1295411780	2011-01-18	0	1295411780	2011-01-18	18	97.99	-99.99	-99.99	-99.99	100000	100000							-10	-10	-10
4704299		3148	34011	2011-01-22	2	58	-13.597	S	132.154	E	-8.731	S	110.915	E	5	0	-124	364	4	401 675397.9	0	17 217 76	0	0	0	0	0	1295754780	2011-01-22	0	1295754780	2011-01-22	22	98.82	-99.99	-99.99	-99.99	100000	100000							-10	-10	-10
4713799		3148	34011	2011-01-26	2	68	-13.539	S	132.113	E	-19.63	S	159.546	E	6	0	-129	318	4	401 675383.2	0	18 215 73	0	0	0	0	0	1296103430	2011-01-26	0	1296103430	2011-01-26	26	98.36	-99.99	-99.99	-99.99	100000	100000							-10	-10	-10
4722815		3148	34011	2011-01-30	2	67	-13.545	S	132.138	E	-8.673	S	110.756	E	4	0	-131	228	4	401 675370.9	0	19 219 78	0	0	0	0	0	1296444140	2011-01-30	0	1296444140	2011-01-30	30	107.22	-99.99	-99.99	-99.99	100000	100000							-10	-10	-10
4722817		3148	34011	2011-01-30	3	68	-13.545	S	132.136	E	-19.221	S	157.702	E	6	0	-130	410	4	401 675374.7	0	19 215 78	0	0	0	0	0	1296449240	2011-01-30	0	1296449240	2011-01-30	30	106.74	-99.99	-99.99	-99.99	100000	100000							-10	-10	-10
4804410		3148	34011	2011-02-07	3	68	-13.543	S	132.14	E	-16.586	S	145.426	E	14	0	-125	591	4	401 675390.1	0	21 220 75	0	0	0	0	0	1297133020	2011-02-07	0	1297133020	2011-02-07	38	108.54	-99.99	-99.99	-99.99	100000	100000							-10	-10	-10
4804411		3148	34011	2011-02-07	3	68	-13.546	S	132.145	E	-6.682	S	102.277	E	9	0	-130	501	4	401 675389.4	0	22 218 76	0	0	0	0	0	1297136390	2011-02-07	0	1297136390	2011-02-07	38	108.48	-99.99	-99.99	-99.99	100000	100000							-10	-10	-10
4804413		3148	34011	2011-02-07	3	68	-13.543	S	132.138	E	-18.441	S	154.152	E	11	0	-122	501	4	401 675394.7	0	22 215 76	0	0	0	0	0	1297140890	2011-02-07	0	1297140890	2011-02-07	38	108.06	-99.99	-99.99	-99.99	100000	100000							-10	-10	-10
4812990		3148	34011	2011-02-11	3	68	-13.546	S	132.14	E	-10.227	S	117.817	E	4	0	-128	319	4	401 675385.4	0	23 217 79	0	0	0	0	0	1297482150	2011-02-11	0	1297482150	2011-02-11	42	107.28	-99.99	-99.99	-99.99	100000	100000							-10	-10	-10
4812991		3148	34011	2011-02-11	3	68	-13.544	S	132.138	E	-18.009	S	152.376	E	9	0	-126	455	4	401 675384.6	0	23 215 76	0	0	0	0	0	1297486630	2011-02-11	0	1297486630	2011-02-11	42	107.64	-99.99	-99.99	-99.99	100000	100000							-10	-10	-10
4821914		3148	34011	2011-02-15	3	68	-13.546	S	132.143	E	-15.016	S	138.539	E	9	0	-126	364	4	401 675386.1	0	24 219 79	0	0	0	0	0	1297825160	2011-02-15	0	1297825160	2011-02-15	46	108	-99.99	-99.99	-99.99	100000	100000							-10	-10	-10
4821915		3148	34011	2011-02-15	3	68	-13.547	S	132.144	E	-17.613	S	150.593	E	10	0	-125	455	4	401 675391.4	0	24 214 77	0	0	0	0	0	1297832440	2011-02-15	0	1297832440	2011-02-15	46	107.82	-99.99	-99.99	-99.99	100000	100000							-10	-10	-10
4831509		3148	34011	2011-02-19	3	68	-13.551	S	132.154	E	-9.395	S	113.871	E	12	0	-122	501	4	401 675382.4	0	25 218 78	0	0	0	0	0	1298171670	2011-02-19	0	1298171670	2011-02-19	50	108.72	-99.99	-99.99	-99.99	100000	100000							-10	-10	-10
4831510		3148	34011	2011-02-19	2	58	-13.551	S	132.157	E	-8.616	S	110.836	E	12	0	-125	592	4	401 675376.9	0	25 216 77	0	0	0	0	0	1298174170	2011-02-19	0	1298174170	2011-02-19	50	109.08	-99.99	-99.99	-99.99	100000	100000							-10	-10	-10
4831511		3148	34011	2011-02-19	3	68	-13.551	S	132.154	E	-17.282	S	148.828	E	11	0	-121	592	4	401 675382.1	0	26 214 76	0	0	0	0	0	1298178400	2011-02-19	0	1298178400	2011-02-19	50	108.72	-99.99	-99.99	-99.99	100000	100000							-10	-10	-10
4852466		3148	34011	2011-02-27	3	68	-13.575	S	132.115	E	-16.485	S	145.28	E	11	0	-122	592	4	401 675379.3	0	28 213 76	0	0	0	0	0	1298869900	2011-02-27	0	1298869900	2011-02-27	58	95.95	-99.99	-99.99	-99.99	100000	100000							-10	-10	-10
4859523		3148	34011	2011-03-02	3	68	-13.594	S	132.153	E	-10.67	S	119.497	E	9	0	-121	455	4	401 675367.6	0	29 217 76	0	0	0	0	0	1299123570	2011-03-02	0	1299123570	2011-03-02	61	99.91	-99.99	-99.99	-99.99	100000	100000							-10	-10	-10
4868798		3148	34011	2011-03-06	3	68	-13.597	S	132.153	E	-15.45	S	140.214	E	14	0	-122	728	4	401 675366.5	0	30 219 76	0	0	0	0	0	1299466550	2011-03-06	0	1299466550	2011-03-06	65	98.63	-99.99	-99.99	-99.99	100000	100000							-10	-10	-10
4868799		3148	34011	2011-03-06	1	68	-13.593	S	132.151	E	-4.425	S	92.026	E	4	0	-136	318	4	401 675369.4	0	30 217 77	0	0	0	0	0	1299470400	2011-03-06	0	1299470400	2011-03-06	65	99.79	-99.99	-99.99	-99.99	100000	100000							-10	-10	-10
4878926		3148	34011	2011-03-10	3	68	-13.595	S	132.163	E	-9.06	S	112.585	E	7	0	-125	410	4	401 675362.1	0	32 217 77	0	0	0	0	0	1299815660	2011-03-10	0	1299815660	2011-03-10	69	101.76	-99.99	-99.99	-99.99	100000	100000							-10	-10	-10
4878928		3148	34011	2011-03-10	2	68	-13.592	S	132.158	E	-12.737	S	128.341	E	9	0	-126	546	4	401 675367.2	0	32 212 76	0	0	0	0	0	1299822500	2011-03-10	0	1299822500	2011-03-10	69	102.22	-99.99	-99.99	-99.99	100000	100000							-10	-10	-10
4892311		3148	34011	2011-03-14	3	66	-13.594	S	132.144	E	-12.344	S	126.573	E	10	0	-124	500	3	401 675374.1	0	33 212 75	0	0	0	0	0	1300164690	2011-03-14	0	1300164690	2011-03-14	73	98.64	-99.99	-99.99	-99.99	100000	100000							-10	-10	-10
4897076		3148	34011	2011-03-16	3	60	-13.53	S	132.074	E	-15.828	S	142.251	E	11	1	-120	455	3	401 675357.3	0	34 219 78	0	0	0	0	0	1300324570	2011-03-16	0	1300324570	2011-03-16	75	91.94	-99.99	-99.99	-99.99	100000	100000							-10	-10	-10
4897077		3148	34011	2011-03-16	3	68	-13.529	S	132.073	E	-16.212	S	143.811	E	9	0	-121	455	4	401 675357.2	0	34 217 78	0	0	0	0	0	1300326520	2011-03-16	0	1300326520	2011-03-16	75	92.34	-99.99	-99.99	-99.99	100000	100000							-10	-10	-10
4897078		3148	34011	2011-03-16	3	68	-13.53	S	132.075	E	-17.431	S	149.832	E	8	0	-127	319	4	401 675357.4	0	34 212 74	0	0	0	0	0	1300334510	2011-03-16	0	1300334510	2011-03-16	75	92.4	-99.99	-99.99	-99.99	100000	100000							-10	-10	-10
4907988		3148	34011	2011-03-20	3	68	-13.541	S	132.132	E	-9.839	S	116.118	E	8	0	-125	592	4	401 675359.8	0	35 217 78	0	0	0	0	0	1300675630	2011-03-20	0	1300675630	2011-03-20	79	107.11	-99.99	-99.99	-99.99	100000	100000							-10	-10	-10
4907989		3148	34011	2011-03-20	2	58	-13.544	S	132.134	E	-17.11	S	148.023	E	6	0	-122	318	4	401 675357.6	0	36 214 74	0	0	0	0	0	1300680540	2011-03-20	0	1300680540	2011-03-20	79	106.68	-99.99	-99.99	-99.99	100000	100000							-10	-10	-10
4930030		3148	34011	2011-03-24	3	66	-13.544	S	132.132	E	-16.678	S	146.191	E	13	0	-129	683	3	401 675357.2	0	37 213 75	0	0	0	0	0	1301026250	2011-03-24	0	1301026250	2011-03-24	83	105.99	-99.99	-99.99	-99.99	100000	100000							-10	-10	-10
4940646		3148	34011	2011-03-28	2	68	-13.541	S	132.131	E	-7.488	S	105.434	E	5	0	-128	364	3	401 675361.0	0	38 218 74	0	0	0	0	0	1301365850	2011-03-28	0	1301365850	2011-03-28	87	106.6	-99.99	-99.99	-99.99	100000	100000							-10	-10	-10
4940647		3148	34011	2011-03-28	1	58	-13.547	S	132.126	E	-8.239	S	109.214	E	4	0	-134	501	4	401 675357.6	0	38 217 73	0	0	0	0	0	1301367780	2011-03-28	0	1301367780	2011-03-28	87	103.15	-99.99	-99.99	-99.99	100000	100000							-10	-10	-10
4940648		3148	34011	2011-03-28	2	68	-13.548	S	132.128	E	-16.32	S	144.51	E	6	0	-124	227	4	401 675354.9	0	38 214 73	0	0	0	0	0	1301372150	2011-03-28	0	1301372150	2011-03-28	87	103.5	-99.99	-99.99	-99.99	100000	100000							-10	-10	-10
4953966		3148	34011	2011-04-01	2	66	-13.543	S	132.134	E	-15.922	S	142.729	E	14	0	-122	637	3	401 675363.1	0	39 213 72	0	0	0	0	0	1301718000	2011-04-01	0	1301718000	2011-04-01	91	107.1	-99.99	-99.99	-99.99	100000	100000							-10	-10	-10
4965006		3148	34011	2011-04-05	2	56	-13.546	S	132.137	E	-17.813	S	150.762	E	9	0	-124	455	3	401 675348.4	0	40 220 75	0	0	0	0	0	1302053770	2011-04-05	0	1302053770	2011-04-05	95	106.56	-99.99	-99.99	-99.99	100000	100000							-10	-10	-10
4965008		3148	34011	2011-04-05	1	58	-13.546	S	132.143	E	-6.661	S	102.406	E	4	0	-130	318	3	401 675350.6	0	40 216 75	0	0	0	0	0	1302059800	2011-04-05	0	1302059800	2011-04-05	95	108	-99.99	-99.99	-99.99	100000	100000							-10	-10	-10
4976186		3148	34011	2011-04-09	3	56	-13.552	S	132.152	E	-11.497	S	123.203	E	8	0	-122	410	3	401 675352.7	0	41 217 75	0	0	0	0	0	1302402790	2011-04-09	0	1302402790	2011-04-09	99	108.72	-99.99	-99.99	-99.99	100000	100000							-10	-10	-10
4976187		3148	34011	2011-04-09	2	58	-13.553	S	132.153	E	-15.118	S	139.18	E	9	0	-122	455	3	401 675364.2	0	42 212 76	0	0	0	0	0	1302409540	2011-04-09	0	1302409540	2011-04-09	99	109.08	-99.99	-99.99	-99.99	100000	100000							-10	-10	-10
4987595		3148	34011	2011-04-13	3	66	-13.552	S	132.155	E	-16.249	S	143.958	E	11	0	-129	455	3	401 675344.5	0	42 219 76	0	0	0	0	0	1302745840	2011-04-13	0	1302745840	2011-04-13	103	109.08	-99.99	-99.99	-99.99	100000	100000							-10	-10	-10
4987597		3148	34011	2011-04-13	2	58	-13.552	S	132.156	E	-14.73	S	137.439	E	8	0	-128	500	4	401 675346.9	0	43 213 73	0	0	0	0	0	1302755370	2011-04-13	0	1302755370	2011-04-13	103	109.2	-99.99	-99.99	-99.99	100000	100000							-10	-10	-10
4999054		3148	34011	2011-04-17	2	66	-13.551	S	132.165	E	-14.338	S	135.693	E	11	0	-126	500	3	401 675380.3	0	44 212 73	0	0	0	0	0	1303101180	2011-04-17	0	1303101180	2011-04-17	107	110.04	-99.99	-99.99	-99.99	100000	100000							-10	-10	-10
2340406		3148	60682	2006-01-02	0	67	-12.564	S	131.633	E	-9.23	S	146.555	E	4	0	-130	174	2	401 647710.2	0	00 254 35	0	0	0	0	0	1136213090	2006-01-02	0	1136213090	2006-01-02	2	3.92	-99.99	-99.99	-99.99	0	0			99999.99	99999.99	99999.99		-10	-10	-10
2340406		3148	60682	2006-01-02	0	67	-12.564	S	131.633	E	-9.23	S	146.555	E	4	0	-130	174	2	401 647710.2	0	00 254 35	0	0	0	0	0	1136213090	2006-01-02	0	1136213090	2006-01-02	2	3.92	-99.99	-99.99	-99.99	0	0			99999.99	99999.99	99999.99		-10	-10	-10
2340406		3148	60682	2006-01-02	0	67	-12.564	S	131.633	E	-9.23	S	146.555	E	4	0	-130	174	2	401 647710.2	0	00 254 35	0	0	0	0	0	1136213090	2006-01-02	0	1136213090	2006-01-02	2	3.92	-99.99	-99.99	-99.99	0	0			99999.99	99999.99	99999.99		-10	-10	-10
2340407		3148	60682	2006-01-02	1	57	-12.521	S	131.721	E	-6.028	S	159.332	E	5	0	-130	391	4	401 647717.6	0	00 255 39	0	0	0	0	0	1136215410	2006-01-02	0	1136215410	2006-01-02	2	5.07	-99.99	-99.99	-99.99	0	0			99999.99	99999.99	99999.99		-10	-10	-10
2340408		3148	60682	2006-01-02	2	58	-12.514	S	131.725	E	-20.091	S	97.974	E	12	0	-128	609	4	401 647737.8	0	00 255 40	0	0	0	0	0	1136218880	2006-01-02	0	1136218880	2006-01-02	2	7.9	-99.99	-99.99	-99.99	0	0			99999.99	99999.99	99999.99		-10	-10	-10
2340409		3148	60682	2006-01-02	B	0	-13.511	S	130.853	E	-18.483	S	113.534	E	2	0	-130	43	2	401 647650.2	0	00 255 40	0	0	0	0	0	1136221210	2006-01-02	0	1136221210	2006-01-02	2	111.93	-99.99	-99.99	-99.99	0	0			99999.99	99999.99	99999.99		-10	-10	-10
2340409		3148	60682	2006-01-02	B	0	-13.511	S	130.853	E	-18.483	S	113.534	E	2	0	-130	43	2	401 647650.2	0	00 255 40	0	0	0	0	0	1136221210	2006-01-02	0	1136221210	2006-01-02	2	111.93	-99.99	-99.99	-99.99	0	0			99999.99	99999.99	99999.99		-10	-10	-10
2340409		3148	60682	2006-01-02	B	0	-13.511	S	130.853	E	-18.483	S	113.534	E	2	0	-130	43	2	401 647650.2	0	00 255 40	0	0	0	0	0	1136221210	2006-01-02	0	1136221210	2006-01-02	2	111.93	-99.99	-99.99	-99.99	0	0			99999.99	99999.99	99999.99		-10	-10	-10
2340411		3148	60682	2006-01-05	2	55	-12.518	S	131.732	E	-10.602	S	123.108	E	11	0	-126	522	3	401 647770.8	0	00 253 36	0	0	0	0	0	1136531700	2006-01-05	0	1136531700	2006-01-05	5	10.99	-99.99	-99.99	-99.99	0	0			99999.99	99999.99	99999.99		-10	-10	-10
2340414		3148	60682	2006-01-10	2	50	-12.526	S	131.723	E	-8.572	S	114.033	E	10	0	-125	522	2	401 647755.4	0	00 253 40	0	0	0	0	0	1136894660	2006-01-10	0	1136894660	2006-01-10	10	5.57	-99.99	-99.99	-99.99	0	0			99999.99	99999.99	99999.99		-10	-10	-10
2340414		3148	60682	2006-01-10	2	50	-12.526	S	131.723	E	-8.572	S	114.033	E	10	0	-125	522	2	401 647755.4	0	00 253 40	0	0	0	0	0	1136894660	2006-01-10	0	1136894660	2006-01-10	10	5.57	-99.99	-99.99	-99.99	0	0			99999.99	99999.99	99999.99		-10	-10	-10
2340414		3148	60682	2006-01-10	2	50	-12.526	S	131.723	E	-8.572	S	114.033	E	10	0	-125	522	2	401 647755.4	0	00 253 40	0	0	0	0	0	1136894660	2006-01-10	0	1136894660	2006-01-10	10	5.57	-99.99	-99.99	-99.99	0	0			99999.99	99999.99	99999.99		-10	-10	-10
2340415		3148	60682	2006-01-10	2	57	-12.517	S	131.716	E	-11.31	S	137.037	E	10	0	-121	565	3	401 647791.6	0	00 253 43	0	0	0	0	0	1136905120	2006-01-10	0	1136905120	2006-01-10	10	2.92	-99.99	-99.99	-99.99	0	0			99999.99	99999.99	99999.99		-10	-10	-10
2340416		3148	60682	2006-01-10	3	67	-12.517	S	131.715	E	-6.849	S	155.97	E	8	0	-127	565	4	401 647800.9	0	00 254 43	0	0	0	0	0	1136907210	2006-01-10	0	1136907210	2006-01-10	10	2.8	-99.99	-99.99	-99.99	0	0			99999.99	99999.99	99999.99		-10	-10	-10
2340417		3148	60682	2006-01-10	B	0	-12.517	S	131.706	E	-21.869	S	88.941	E	2	0	-138	130	2	401 647791.6	0	00 254 42	0	0	0	0	0	1136911090	2006-01-10	0	1136911090	2006-01-10	10	1.72	-99.99	-99.99	-99.99	0	0			99999.99	99999.99	99999.99		-10	-10	-10
2340417		3148	60682	2006-01-10	B	0	-12.517	S	131.706	E	-21.869	S	88.941	E	2	0	-138	130	2	401 647791.6	0	00 254 42	0	0	0	0	0	1136911090	2006-01-10	0	1136911090	2006-01-10	10	1.72	-99.99	-99.99	-99.99	0	0			99999.99	99999.99	99999.99		-10	-10	-10
2340417		3148	60682	2006-01-10	B	0	-12.517	S	131.706	E	-21.869	S	88.941	E	2	0	-138	130	2	401 647791.6	0	00 254 42	0	0	0	0	0	1136911090	2006-01-10	0	1136911090	2006-01-10	10	1.72	-99.99	-99.99	-99.99	0	0			99999.99	99999.99	99999.99		-10	-10	-10
2340419		3148	60682	2006-01-13	1	56	-12.511	S	131.723	E	-20.01	S	166.128	E	9	0	-127	435	3	401 647752.1	0	00 254 36	0	0	0	0	0	1137217420	2006-01-13	0	1137217420	2006-01-13	13	7.23	-99.99	-99.99	-99.99	0	0			99999.99	99999.99	99999.99		-10	-10	-10
2340420		3148	60682	2006-01-13	2	56	-12.501	S	131.727	E	-8.399	S	113.571	E	12	0	-128	565	4	401 647785.1	0	00 254 40	0	0	0	0	0	1137220900	2006-01-13	0	1137220900	2006-01-13	13	11.04	-99.99	-99.99	-99.99	0	0			99999.99	99999.99	99999.99		-10	-10	-10
2340421		3148	60682	2006-01-13	2	56	-12.506	S	131.726	E	-9.458	S	118.041	E	14	0	-125	696	4	401 647804.5	0	00 254 42	0	0	0	0	0	1137223490	2006-01-13	0	1137223490	2006-01-13	13	9.68	-99.99	-99.99	-99.99	0	0			99999.99	99999.99	99999.99		-10	-10	-10
2340424		3148	60682	2006-01-17	3	66	-12.412	S	131.729	E	-8.171	S	113.053	E	4	0	-126	435	4	401 647824.6	0	00 252 41	0	0	0	0	0	1137566630	2006-01-17	0	1137566630	2006-01-17	17	1	-99.99	-99.99	-99.99	0	0			99999.99	99999.99	99999.99		-10	-10	-10
2340425		3148	60682	2006-01-17	1	68	-12.422	S	131.753	E	-8.845	S	115.55	E	4	0	-125	150	4	401 647819.2	0	00 156 40	0	0	0	0	0	1137569340	2006-01-17	0	1137569340	2006-01-17	17	3.92	-99.99	-99.99	-99.99	0	0			99999.99	99999.99	99999.99		-10	-10	-10
2340426		3148	60682	2006-01-18	1	58	-12.432	S	131.72	E	-17.416	S	154.211	E	5	0	-133	217	4	401 647797.0	0	00 248 42	0	0	0	0	0	1137580930	2006-01-18	0	1137580930	2006-01-18	18	1.18	-99.99	-99.99	-99.99	0	0			99999.99	99999.99	99999.99		-10	-10	-10
2340427		3148	60682	2006-01-18	B	0	-12.489	S	131.676	E	-2.484	S	87.269	E	2	0	-130	86	2	401 647797.0	0	00 247 42	0	0	0	0	0	1137584750	2006-01-18	0	1137584750	2006-01-18	18	5.5	-99.99	-99.99	-99.99	0	0			99999.99	99999.99	99999.99		-10	-10	-10
2340427		3148	60682	2006-01-18	B	0	-12.489	S	131.676	E	-2.484	S	87.269	E	2	0	-130	86	2	401 647797.0	0	00 247 42	0	0	0	0	0	1137584750	2006-01-18	0	1137584750	2006-01-18	18	5.5	-99.99	-99.99	-99.99	0	0			99999.99	99999.99	99999.99		-10	-10	-10
2340427		3148	60682	2006-01-18	B	0	-12.489	S	131.676	E	-2.484	S	87.269	E	2	0	-130	86	2	401 647797.0	0	00 247 42	0	0	0	0	0	1137584750	2006-01-18	0	1137584750	2006-01-18	18	5.5	-99.99	-99.99	-99.99	0	0			99999.99	99999.99	99999.99		-10	-10	-10
2340430		3148	60682	2006-01-18	2	68	-12.454	S	131.704	E	-7.601	S	152.314	E	8	0	-124	348	2	401 647840.8	0	00 255 44	0	0	0	0	0	1137598650	2006-01-18	0	1137598650	2006-01-18	18	1.06	-99.99	-99.99	-99.99	0	0			99999.99	99999.99	99999.99		-10	-10	-10
2340430		3148	60682	2006-01-18	2	68	-12.454	S	131.704	E	-7.601	S	152.314	E	8	0	-124	348	2	401 647840.8	0	00 255 44	0	0	0	0	0	1137598650	2006-01-18	0	1137598650	2006-01-18	18	1.06	-99.99	-99.99	-99.99	0	0			99999.99	99999.99	99999.99		-10	-10	-10
2340430		3148	60682	2006-01-18	2	68	-12.454	S	131.704	E	-7.601	S	152.314	E	8	0	-124	348	2	401 647840.8	0	00 255 44	0	0	0	0	0	1137598650	2006-01-18	0	1137598650	2006-01-18	18	1.06	-99.99	-99.99	-99.99	0	0			99999.99	99999.99	99999.99		-10	-10	-10
2340431		3148	60682	2006-01-21	1	56	-12.504	S	131.702	E	-18.974	S	161.036	E	13	0	-124	609	4	401 647804.8	0	00 255 39	0	0	0	0	0	1137909290	2006-01-21	0	1137909290	2006-01-21	21	2.09	-99.99	-99.99	-99.99	0	0			99999.99	99999.99	99999.99		-10	-10	-10
2340432		3148	60682	2006-01-21	3	66	-12.509	S	131.707	E	-8.151	S	112.479	E	8	0	-125	522	4	401 647834.9	0	00 255 44	0	0	0	0	0	1137912300	2006-01-21	0	1137912300	2006-01-21	21	2.49	-99.99	-99.99	-99.99	0	0			99999.99	99999.99	99999.99		-10	-10	-10
2340433		3148	60682	2006-01-21	3	68	-12.508	S	131.72	E	-8.327	S	112.962	E	13	0	-124	652	4	401 647836.6	0	00 255 44	0	0	0	0	0	1137915280	2006-01-21	0	1137915280	2006-01-21	21	5.94	-99.99	-99.99	-99.99	0	0			99999.99	99999.99	99999.99		-10	-10	-10
2340436		3148	60682	2006-06-03	1	58	-12.329	S	131.785	E	-9.439	S	144.286	E	8	0	-126	348	2	401 647687.8	0	00 253 31	0	0	0	0	0	1149347620	2006-06-03	0	1149347620	2006-06-03	154	1.27	-99.99	-99.99	-99.99	0	0			99999.99	99999.99	99999.99		-10	-10	-10
2340436		3148	60682	2006-06-03	1	58	-12.329	S	131.785	E	-9.439	S	144.286	E	8	0	-126	348	2	401 647687.8	0	00 253 31	0	0	0	0	0	1149347620	2006-06-03	0	1149347620	2006-06-03	154	1.27	-99.99	-99.99	-99.99	0	0			99999.99	99999.99	99999.99		-10	-10	-10
2340436		3148	60682	2006-06-03	1	58	-12.329	S	131.785	E	-9.439	S	144.286	E	8	0	-126	348	2	401 647687.8	0	00 253 31	0	0	0	0	0	1149347620	2006-06-03	0	1149347620	2006-06-03	154	1.27	-99.99	-99.99	-99.99	0	0			99999.99	99999.99	99999.99		-10	-10	-10
2340440		3148	60682	2006-06-07	1	58	-12.364	S	131.772	E	-15.396	S	118.534	E	5	0	-127	261	2	401 647813.4	0	00 254 36	0	0	0	0	0	1149696410	2006-06-07	0	1149696410	2006-06-07	158	1.32	-99.99	-99.99	-99.99	0	0			99999.99	99999.99	99999.99		-10	-10	-10
2340440		3148	60682	2006-06-07	1	58	-12.364	S	131.772	E	-15.396	S	118.534	E	5	0	-127	261	2	401 647813.4	0	00 254 36	0	0	0	0	0	1149696410	2006-06-07	0	1149696410	2006-06-07	158	1.32	-99.99	-99.99	-99.99	0	0			99999.99	99999.99	99999.99		-10	-10	-10
2340440		3148	60682	2006-06-07	1	58	-12.364	S	131.772	E	-15.396	S	118.534	E	5	0	-127	261	2	401 647813.4	0	00 254 36	0	0	0	0	0	1149696410	2006-06-07	0	1149696410	2006-06-07	158	1.32	-99.99	-99.99	-99.99	0	0			99999.99	99999.99	99999.99		-10	-10	-10
2340442		3148	60682	2006-06-11	3	66	-12.355	S	131.785	E	-17.702	S	155.712	E	10	0	-124	478	3	401 647803.5	0	00 255 40	0	0	0	0	0	1150018630	2006-06-11	0	1150018630	2006-06-11	162	2.4	-99.99	-99.99	-99.99	0	0			99999.99	99999.99	99999.99		-10	-10	-10
2340443		3148	60682	2006-06-11	3	56	-12.351	S	131.778	E	-9.531	S	119.588	E	7	0	-124	565	3	401 647798.1	0	10 255 40	0	0	0	0	0	1150019630	2006-06-11	0	1150019630	2006-06-11	162	1.68	-99.99	-99.99	-99.99	0	0			99999.99	99999.99	99999.99		-10	-10	-10
2340444		3148	60682	2006-06-11	2	66	-12.355	S	131.775	E	-6.881	S	107.67	E	9	0	-128	478	3	401 647762.3	0	00 255 42	0	0	0	0	0	1150024640	2006-06-11	0	1150024640	2006-06-11	162	1.5	-99.99	-99.99	-99.99	0	0			99999.99	99999.99	99999.99		-10	-10	-10
2340450		3148	60682	2006-06-23	2	50	-12.353	S	131.799	E	-4.42	S	166.393	E	7	0	-129	522	2	401 647738.6	0	00 255 44	0	0	0	0	0	1151067210	2006-06-23	0	1151067210	2006-06-23	174	5.76	-99.99	-99.99	-99.99	0	0			99999.99	99999.99	99999.99		-10	-10	-10
2340450		3148	60682	2006-06-23	2	50	-12.353	S	131.799	E	-4.42	S	166.393	E	7	0	-129	522	2	401 647738.6	0	00 255 44	0	0	0	0	0	1151067210	2006-06-23	0	1151067210	2006-06-23	174	5.76	-99.99	-99.99	-99.99	0	0			99999.99	99999.99	99999.99		-10	-10	-10
2340450		3148	60682	2006-06-23	2	50	-12.353	S	131.799	E	-4.42	S	166.393	E	7	0	-129	522	2	401 647738.6	0	00 255 44	0	0	0	0	0	1151067210	2006-06-23	0	1151067210	2006-06-23	174	5.76	-99.99	-99.99	-99.99	0	0			99999.99	99999.99	99999.99		-10	-10	-10
2340454		3148	60682	2006-06-26	3	66	-12.347	S	132.1	E	-7.739	S	111.329	E	11	0	-122	435	3	401 647897.7	0	00 253 42	0	0	0	0	0	1151389610	2006-06-26	0	1151389610	2006-06-26	177	1.82	-99.99	-99.99	-99.99	0	0			99999.99	99999.99	99999.99		-10	-10	-10
2340456		3148	60682	2006-06-26	2	68	-12.35	S	132.106	E	-21.375	S	171.215	E	9	0	-131	348	4	401 647889.8	0	00 254 44	0	0	0	0	0	1151395740	2006-06-26	0	1151395740	2006-06-26	177	2.36	-99.99	-99.99	-99.99	0	0			99999.99	99999.99	99999.99		-10	-10	-10
2340457		3148	60682	2006-06-27	A	8	-12.348	S	132.099	E	-10.265	S	122.934	E	3	0	-127	130	2	401 647889.9	0	00 246 44	0	0	0	0	0	1151401460	2006-06-27	0	1151401460	2006-06-27	178	1.88	-99.99	-99.99	-99.99	0	0			99999.99	99999.99	99999.99		-10	-10	-10
2340457		3148	60682	2006-06-27	A	8	-12.348	S	132.099	E	-10.265	S	122.934	E	3	0	-127	130	2	401 647889.9	0	00 246 44	0	0	0	0	0	1151401460	2006-06-27	0	1151401460	2006-06-27	178	1.88	-99.99	-99.99	-99.99	0	0			99999.99	99999.99	99999.99		-10	-10	-10
2340457		3148	60682	2006-06-27	A	8	-12.348	S	132.099	E	-10.265	S	122.934	E	3	0	-127	130	2	401 647889.9	0	00 246 44	0	0	0	0	0	1151401460	2006-06-27	0	1151401460	2006-06-27	178	1.88	-99.99	-99.99	-99.99	0	0			99999.99	99999.99	99999.99		-10	-10	-10
2340458		3148	60682	2006-07-04	1	50	-12.247	S	132.126	E	-6.409	S	106.446	E	5	0	-128	478	2	401 647889.4	0	00 236 38	0	0	0	0	0	1152081510	2006-07-04	0	1152081510	2006-07-04	185	-0.22	-99.99	-99.99	-99.99	0	0			99999.99	99999.99	99999.99		-10	-10	-10
2340458		3148	60682	2006-07-04	1	50	-12.247	S	132.126	E	-6.409	S	106.446	E	5	0	-128	478	2	401 647889.4	0	00 236 38	0	0	0	0	0	1152081510	2006-07-04	0	1152081510	2006-07-04	185	-0.22	-99.99	-99.99	-99.99	0	0			99999.99	99999.99	99999.99		-10	-10	-10
2340458		3148	60682	2006-07-04	1	50	-12.247	S	132.126	E	-6.409	S	106.446	E	5	0	-128	478	2	401 647889.4	0	00 236 38	0	0	0	0	0	1152081510	2006-07-04	0	1152081510	2006-07-04	185	-0.22	-99.99	-99.99	-99.99	0	0			99999.99	99999.99	99999.99		-10	-10	-10
2340461		3148	60682	2006-07-05	B	0	-12.457	S	131.91	E	-10.99	S	124.993	E	2	0	-131	551	2	401 647889.4	0	00 182 41	0	0	0	0	0	1152092640	2006-07-05	0	1152092640	2006-07-05	186	14.15	-99.99	-99.99	-99.99	0	0			99999.99	99999.99	99999.99		-10	-10	-10
2340461		3148	60682	2006-07-05	B	0	-12.457	S	131.91	E	-10.99	S	124.993	E	2	0	-131	551	2	401 647889.4	0	00 182 41	0	0	0	0	0	1152092640	2006-07-05	0	1152092640	2006-07-05	186	14.15	-99.99	-99.99	-99.99	0	0			99999.99	99999.99	99999.99		-10	-10	-10
2340461		3148	60682	2006-07-05	B	0	-12.457	S	131.91	E	-10.99	S	124.993	E	2	0	-131	551	2	401 647889.4	0	00 182 41	0	0	0	0	0	1152092640	2006-07-05	0	1152092640	2006-07-05	186	14.15	-99.99	-99.99	-99.99	0	0			99999.99	99999.99	99999.99		-10	-10	-10
2340464		3148	60682	2006-07-05	1	66	-12.225	S	132.161	E	-1.993	S	176.554	E	5	0	-136	217	4	401 647821.8	0	00 255 46	0	0	0	0	0	1152102610	2006-07-05	0	1152102610	2006-07-05	186	6.95	-99.99	-99.99	-99.99	0	0			99999.99	99999.99	99999.99		-10	-10	-10
2340466		3148	60682	2006-07-05	0	48	-12.158	S	132.38	E	-12.517	S	130.84	E	13	0	-121	689	2	401 647850.8	0	00 211 45	0	0	0	0	0	1152114090	2006-07-05	0	1152114090	2006-07-05	186	-0.17	-99.99	-99.99	-99.99	0	0			99999.99	99999.99	99999.99		-10	-10	-10
2340466		3148	60682	2006-07-05	0	48	-12.158	S	132.38	E	-12.517	S	130.84	E	13	0	-121	689	2	401 647850.8	0	00 211 45	0	0	0	0	0	1152114090	2006-07-05	0	1152114090	2006-07-05	186	-0.17	-99.99	-99.99	-99.99	0	0			99999.99	99999.99	99999.99		-10	-10	-10
2340466		3148	60682	2006-07-05	0	48	-12.158	S	132.38	E	-12.517	S	130.84	E	13	0	-121	689	2	401 647850.8	0	00 211 45	0	0	0	0	0	1152114090	2006-07-05	0	1152114090	2006-07-05	186	-0.17	-99.99	-99.99	-99.99	0	0			99999.99	99999.99	99999.99		-10	-10	-10
2340467		3148	60682	2006-07-05	B	0	-12.136	S	132.073	E	-1.99	S	178.319	E	2	0	-132	43	2	401 647821.8	0	00 230 45	0	0	0	0	0	1152114630	2006-07-05	0	1152114630	2006-07-05	186	-8	25.79	25.08	25.49	0	0			99999.99	99999.99	99999.99		-10	2.65223	2.658
2340467		3148	60682	2006-07-05	B	0	-12.136	S	132.073	E	-1.99	S	178.319	E	2	0	-132	43	2	401 647821.8	0	00 230 45	0	0	0	0	0	1152114630	2006-07-05	0	1152114630	2006-07-05	186	-8	25.79	25.08	25.49	0	0			99999.99	99999.99	99999.99		-10	2.65223	2.658
2340467		3148	60682	2006-07-05	B	0	-12.136	S	132.073	E	-1.99	S	178.319	E	2	0	-132	43	2	401 647821.8	0	00 230 45	0	0	0	0	0	1152114630	2006-07-05	0	1152114630	2006-07-05	186	-8	25.79	25.08	25.49	0	0			99999.99	99999.99	99999.99		-10	2.65223	2.658
2340468		3148	60682	2006-07-05	B	0	-12.105	S	132.133	E	-23.38	S	79.532	E	2	0	-134	87	2	401 647821.8	0	00 184 45	0	0	0	0	0	1152114750	2006-07-05	0	1152114750	2006-07-05	186	-8.3	25.81	25.14	25.44	0	0			99999.99	99999.99	99999.99		-10	2.88191	2.7843
2340468		3148	60682	2006-07-05	B	0	-12.105	S	132.133	E	-23.38	S	79.532	E	2	0	-134	87	2	401 647821.8	0	00 184 45	0	0	0	0	0	1152114750	2006-07-05	0	1152114750	2006-07-05	186	-8.3	25.81	25.14	25.44	0	0			99999.99	99999.99	99999.99		-10	2.88191	2.7843
2340468		3148	60682	2006-07-05	B	0	-12.105	S	132.133	E	-23.38	S	79.532	E	2	0	-134	87	2	401 647821.8	0	00 184 45	0	0	0	0	0	1152114750	2006-07-05	0	1152114750	2006-07-05	186	-8.3	25.81	25.14	25.44	0	0			99999.99	99999.99	99999.99		-10	2.88191	2.7843
2340470		3148	60682	2006-07-08	1	50	-12.315	S	132.11	E	-16.708	S	152.024	E	5	0	-130	348	2	401 647884.8	0	00 251 37	0	0	0	0	0	1152421320	2006-07-08	0	1152421320	2006-07-08	189	1.4	-99.99	-99.99	-99.99	0	0			99999.99	99999.99	99999.99		-10	-10	-10
2340470		3148	60682	2006-07-08	1	50	-12.315	S	132.11	E	-16.708	S	152.024	E	5	0	-130	348	2	401 647884.8	0	00 251 37	0	0	0	0	0	1152421320	2006-07-08	0	1152421320	2006-07-08	189	1.4	-99.99	-99.99	-99.99	0	0			99999.99	99999.99	99999.99		-10	-10	-10
2340470		3148	60682	2006-07-08	1	50	-12.315	S	132.11	E	-16.708	S	152.024	E	5	0	-130	348	2	401 647884.8	0	00 251 37	0	0	0	0	0	1152421320	2006-07-08	0	1152421320	2006-07-08	189	1.4	-99.99	-99.99	-99.99	0	0			99999.99	99999.99	99999.99		-10	-10	-10
2340471		3148	60682	2006-07-08	B	0	-12.357	S	132.14	E	-6.146	S	103.762	E	2	0	-131	43	2	401 647884.8	0	00 249 39	0	0	0	0	0	1152427370	2006-07-08	0	1152427370	2006-07-08	189	1.85	-99.99	-99.99	-99.99	0	0			99999.99	99999.99	99999.99		-10	-10	-10
2340471		3148	60682	2006-07-08	B	0	-12.357	S	132.14	E	-6.146	S	103.762	E	2	0	-131	43	2	401 647884.8	0	00 249 39	0	0	0	0	0	1152427370	2006-07-08	0	1152427370	2006-07-08	189	1.85	-99.99	-99.99	-99.99	0	0			99999.99	99999.99	99999.99		-10	-10	-10
2340471		3148	60682	2006-07-08	B	0	-12.357	S	132.14	E	-6.146	S	103.762	E	2	0	-131	43	2	401 647884.8	0	00 249 39	0	0	0	0	0	1152427370	2006-07-08	0	1152427370	2006-07-08	189	1.85	-99.99	-99.99	-99.99	0	0			99999.99	99999.99	99999.99		-10	-10	-10
2340475		3148	60682	2006-07-09	B	0	-12.433	S	131.638	E	-4.644	S	101.109	E	2	0	-135	43	2	401 647893.1	0	00 254 46	0	0	0	0	0	1152441540	2006-07-09	0	1152441540	2006-07-09	190	1	-99.99	-99.99	-99.99	0	0			99999.99	99999.99	99999.99		-10	-10	-10
2340475		3148	60682	2006-07-09	B	0	-12.433	S	131.638	E	-4.644	S	101.109	E	2	0	-135	43	2	401 647893.1	0	00 254 46	0	0	0	0	0	1152441540	2006-07-09	0	1152441540	2006-07-09	190	1	-99.99	-99.99	-99.99	0	0			99999.99	99999.99	99999.99		-10	-10	-10
2340475		3148	60682	2006-07-09	B	0	-12.433	S	131.638	E	-4.644	S	101.109	E	2	0	-135	43	2	401 647893.1	0	00 254 46	0	0	0	0	0	1152441540	2006-07-09	0	1152441540	2006-07-09	190	1	-99.99	-99.99	-99.99	0	0			99999.99	99999.99	99999.99		-10	-10	-10
2340476		3148	60682	2006-07-09	0	66	-12.337	S	132.091	E	-8.869	S	147.57	E	5	0	-124	174	2	401 647757.2	0	00 254 46	0	0	0	0	0	1152451570	2006-07-09	0	1152451570	2006-07-09	190	1.22	-99.99	-99.99	-99.99	0	0			99999.99	99999.99	99999.99		-10	-10	-10
2340476		3148	60682	2006-07-09	0	66	-12.337	S	132.091	E	-8.869	S	147.57	E	5	0	-124	174	2	401 647757.2	0	00 254 46	0	0	0	0	0	1152451570	2006-07-09	0	1152451570	2006-07-09	190	1.22	-99.99	-99.99	-99.99	0	0			99999.99	99999.99	99999.99		-10	-10	-10
2340476		3148	60682	2006-07-09	0	66	-12.337	S	132.091	E	-8.869	S	147.57	E	5	0	-124	174	2	401 647757.2	0	00 254 46	0	0	0	0	0	1152451570	2006-07-09	0	1152451570	2006-07-09	190	1.22	-99.99	-99.99	-99.99	0	0			99999.99	99999.99	99999.99		-10	-10	-10
2340477		3148	60682	2006-07-12	A	6	-12.46	S	132.109	E	-21.185	S	172.125	E	3	0	-133	87	2	401 647781.0	0	00 254 37	0	0	0	0	0	1152781160	2006-07-12	0	1152781160	2006-07-12	193	10.58	-99.99	-99.99	-99.99	0	0			99999.99	99999.99	99999.99		-10	-10	-10
2340477		3148	60682	2006-07-12	A	6	-12.46	S	132.109	E	-21.185	S	172.125	E	3	0	-133	87	2	401 647781.0	0	00 254 37	0	0	0	0	0	1152781160	2006-07-12	0	1152781160	2006-07-12	193	10.58	-99.99	-99.99	-99.99	0	0			99999.99	99999.99	99999.99		-10	-10	-10
2340477		3148	60682	2006-07-12	A	6	-12.46	S	132.109	E	-21.185	S	172.125	E	3	0	-133	87	2	401 647781.0	0	00 254 37	0	0	0	0	0	1152781160	2006-07-12	0	1152781160	2006-07-12	193	10.58	-99.99	-99.99	-99.99	0	0			99999.99	99999.99	99999.99		-10	-10	-10
2340480		3148	60682	2006-07-17	1	60	-12.336	S	132.117	E	-9.546	S	120.107	E	4	0	-130	516	2	401 647876.8	0	00 253 45	0	0	0	0	0	1153133310	2006-07-17	0	1153133310	2006-07-17	198	1.32	-99.99	-99.99	-99.99	0	0			99999.99	99999.99	99999.99		-10	-10	-10
2340480		3148	60682	2006-07-17	1	60	-12.336	S	132.117	E	-9.546	S	120.107	E	4	0	-130	516	2	401 647876.8	0	00 253 45	0	0	0	0	0	1153133310	2006-07-17	0	1153133310	2006-07-17	198	1.32	-99.99	-99.99	-99.99	0	0			99999.99	99999.99	99999.99		-10	-10	-10
2340480		3148	60682	2006-07-17	1	60	-12.336	S	132.117	E	-9.546	S	120.107	E	4	0	-130	516	2	401 647876.8	0	00 253 45	0	0	0	0	0	1153133310	2006-07-17	0	1153133310	2006-07-17	198	1.32	-99.99	-99.99	-99.99	0	0			99999.99	99999.99	99999.99		-10	-10	-10
2340481		3148	60682	2006-07-17	2	56	-12.344	S	132.141	E	-10.826	S	138.768	E	11	1	-119	609	3	401 647757.7	0	00 255 47	0	0	0	0	0	1153144120	2006-07-17	0	1153144120	2006-07-17	198	1.51	-99.99	-99.99	-99.99	0	0			99999.99	99999.99	99999.99		-10	-10	-10
2340482		3148	60682	2006-07-17	B	0	-12.284	S	132.21	E	-8.065	S	150.504	E	2	0	-128	87	2	401 647757.7	0	00 255 47	0	0	0	0	0	1153148470	2006-07-17	0	1153148470	2006-07-17	198	40.68	-99.99	-99.99	-99.99	0	0			99999.99	99999.99	99999.99		-10	-10	-10
2340482		3148	60682	2006-07-17	B	0	-12.284	S	132.21	E	-8.065	S	150.504	E	2	0	-128	87	2	401 647757.7	0	00 255 47	0	0	0	0	0	1153148470	2006-07-17	0	1153148470	2006-07-17	198	40.68	-99.99	-99.99	-99.99	0	0			99999.99	99999.99	99999.99		-10	-10	-10
2340482		3148	60682	2006-07-17	B	0	-12.284	S	132.21	E	-8.065	S	150.504	E	2	0	-128	87	2	401 647757.7	0	00 255 47	0	0	0	0	0	1153148470	2006-07-17	0	1153148470	2006-07-17	198	40.68	-99.99	-99.99	-99.99	0	0			99999.99	99999.99	99999.99		-10	-10	-10
2340487		3148	60682	2006-07-24	2	66	-12.328	S	131.777	E	-3.945	S	94.352	E	9	0	-129	391	2	401 647894.9	0	00 244 44	0	0	0	0	0	1153810920	2006-07-24	0	1153810920	2006-07-24	205	1	-99.99	-99.99	-99.99	0	0			99999.99	99999.99	99999.99		-10	-10	-10
2340487		3148	60682	2006-07-24	2	66	-12.328	S	131.777	E	-3.945	S	94.352	E	9	0	-129	391	2	401 647894.9	0	00 244 44	0	0	0	0	0	1153810920	2006-07-24	0	1153810920	2006-07-24	205	1	-99.99	-99.99	-99.99	0	0			99999.99	99999.99	99999.99		-10	-10	-10
2340487		3148	60682	2006-07-24	2	66	-12.328	S	131.777	E	-3.945	S	94.352	E	9	0	-129	391	2	401 647894.9	0	00 244 44	0	0	0	0	0	1153810920	2006-07-24	0	1153810920	2006-07-24	205	1	-99.99	-99.99	-99.99	0	0			99999.99	99999.99	99999.99		-10	-10	-10
2340488		3148	60682	2006-07-24	2	57	-12.338	S	131.78	E	-17.398	S	153.947	E	8	0	-124	478	4	401 647868.3	0	00 253 46	0	0	0	0	0	1153817100	2006-07-24	0	1153817100	2006-07-24	205	1.22	-99.99	-99.99	-99.99	0	0			99999.99	99999.99	99999.99		-10	-10	-10
2340489		3148	60682	2006-07-25	B	0	-12.319	S	131.842	E	-18.535	S	160.408	E	2	0	-126	246	2	401 647894.9	0	00 247 46	0	0	0	0	0	1153819610	2006-07-25	0	1153819610	2006-07-25	206	6.83	-99.99	-99.99	-99.99	0	0			99999.99	99999.99	99999.99		-10	-10	-10
2340489		3148	60682	2006-07-25	B	0	-12.319	S	131.842	E	-18.535	S	160.408	E	2	0	-126	246	2	401 647894.9	0	00 247 46	0	0	0	0	0	1153819610	2006-07-25	0	1153819610	2006-07-25	206	6.83	-99.99	-99.99	-99.99	0	0			99999.99	99999.99	99999.99		-10	-10	-10
2340489		3148	60682	2006-07-25	B	0	-12.319	S	131.842	E	-18.535	S	160.408	E	2	0	-126	246	2	401 647894.9	0	00 247 46	0	0	0	0	0	1153819610	2006-07-25	0	1153819610	2006-07-25	206	6.83	-99.99	-99.99	-99.99	0	0			99999.99	99999.99	99999.99		-10	-10	-10
2340490		3148	60682	2006-07-25	A	7	-12.353	S	131.753	E	-8.108	S	112.652	E	3	0	-136	87	2	401 647834.9	0	00 254 47	0	0	0	0	0	1153825380	2006-07-25	0	1153825380	2006-07-25	206	1.82	-99.99	-99.99	-99.99	0	0			99999.99	99999.99	99999.99		-10	-10	-10
2340490		3148	60682	2006-07-25	A	7	-12.353	S	131.753	E	-8.108	S	112.652	E	3	0	-136	87	2	401 647834.9	0	00 254 47	0	0	0	0	0	1153825380	2006-07-25	0	1153825380	2006-07-25	206	1.82	-99.99	-99.99	-99.99	0	0			99999.99	99999.99	99999.99		-10	-10	-10
2340490		3148	60682	2006-07-25	A	7	-12.353	S	131.753	E	-8.108	S	112.652	E	3	0	-136	87	2	401 647834.9	0	00 254 47	0	0	0	0	0	1153825380	2006-07-25	0	1153825380	2006-07-25	206	1.82	-99.99	-99.99	-99.99	0	0			99999.99	99999.99	99999.99		-10	-10	-10
2340491		3148	60682	2006-07-25	1	57	-12.348	S	131.762	E	-12.753	S	129.986	E	8	1	-120	348	2	401 647749.6	0	00 254 47	0	0	0	0	0	1153836340	2006-07-25	0	1153836340	2006-07-25	206	1.28	-99.99	-99.99	-99.99	0	0			99999.99	99999.99	99999.99		-10	-10	-10
2340491		3148	60682	2006-07-25	1	57	-12.348	S	131.762	E	-12.753	S	129.986	E	8	1	-120	348	2	401 647749.6	0	00 254 47	0	0	0	0	0	1153836340	2006-07-25	0	1153836340	2006-07-25	206	1.28	-99.99	-99.99	-99.99	0	0			99999.99	99999.99	99999.99		-10	-10	-10
2340491		3148	60682	2006-07-25	1	57	-12.348	S	131.762	E	-12.753	S	129.986	E	8	1	-120	348	2	401 647749.6	0	00 254 47	0	0	0	0	0	1153836340	2006-07-25	0	1153836340	2006-07-25	206	1.28	-99.99	-99.99	-99.99	0	0			99999.99	99999.99	99999.99		-10	-10	-10
2340493		3148	60682	2006-07-29	A	0	-12.355	S	131.78	E	-17.865	S	156.816	E	3	0	-136	130	2	401 647883.7	0	00 252 46	0	0	0	0	0	1154165550	2006-07-29	0	1154165550	2006-07-29	210	1.8	-99.99	-99.99	-99.99	0	0			99999.99	99999.99	99999.99		-10	-10	-10
2340493		3148	60682	2006-07-29	A	0	-12.355	S	131.78	E	-17.865	S	156.816	E	3	0	-136	130	2	401 647883.7	0	00 252 46	0	0	0	0	0	1154165550	2006-07-29	0	1154165550	2006-07-29	210	1.8	-99.99	-99.99	-99.99	0	0			99999.99	99999.99	99999.99		-10	-10	-10
2340493		3148	60682	2006-07-29	A	0	-12.355	S	131.78	E	-17.865	S	156.816	E	3	0	-136	130	2	401 647883.7	0	00 252 46	0	0	0	0	0	1154165550	2006-07-29	0	1154165550	2006-07-29	210	1.8	-99.99	-99.99	-99.99	0	0			99999.99	99999.99	99999.99		-10	-10	-10
2340495		3148	60682	2006-07-29	1	56	-12.36	S	131.754	E	-7.14	S	108.711	E	10	0	-127	522	3	401 647798.7	0	00 254 47	0	0	0	0	0	1154171650	2006-07-29	0	1154171650	2006-07-29	210	1.76	-99.99	-99.99	-99.99	0	0			99999.99	99999.99	99999.99		-10	-10	-10
2340496		3148	60682	2006-07-29	2	57	-12.344	S	131.787	E	-8.227	S	149.737	E	12	0	-121	609	3	401 647829.9	0	00 254 47	0	0	0	0	0	1154179550	2006-07-29	0	1154179550	2006-07-29	210	2.44	-99.99	-99.99	-99.99	0	0			99999.99	99999.99	99999.99		-10	-10	-10
2340497		3148	60682	2006-07-29	3	66	-12.353	S	131.781	E	-19.219	S	101.325	E	9	0	-127	435	3	401 647724.2	0	00 254 47	0	0	0	0	0	1154185640	2006-07-29	0	1154185640	2006-07-29	210	1.86	-99.99	-99.99	-99.99	0	0			99999.99	99999.99	99999.99		-10	-10	-10
2340498		3148	60682	2006-07-29	3	66	-12.35	S	131.782	E	-14.642	S	121.928	E	13	0	-122	522	3	401 647730.2	0	00 254 47	0	0	0	0	0	1154188950	2006-07-29	0	1154188950	2006-07-29	210	1.92	-99.99	-99.99	-99.99	0	0			99999.99	99999.99	99999.99		-10	-10	-10
2340508		3148	60682	2006-08-06	B	0	-12.216	S	131.932	E	-10.295	S	140.486	E	2	0	-138	154	2	401 647777.1	0	00 203 46	0	0	0	0	0	1154871900	2006-08-06	0	1154871900	2006-08-06	218	-1.96	-99.99	-99.99	-99.99	0	0			99999.99	99999.99	99999.99		-10	-10	-10
2340508		3148	60682	2006-08-06	B	0	-12.216	S	131.932	E	-10.295	S	140.486	E	2	0	-138	154	2	401 647777.1	0	00 203 46	0	0	0	0	0	1154871900	2006-08-06	0	1154871900	2006-08-06	218	-1.96	-99.99	-99.99	-99.99	0	0			99999.99	99999.99	99999.99		-10	-10	-10
2340508		3148	60682	2006-08-06	B	0	-12.216	S	131.932	E	-10.295	S	140.486	E	2	0	-138	154	2	401 647777.1	0	00 203 46	0	0	0	0	0	1154871900	2006-08-06	0	1154871900	2006-08-06	218	-1.96	-99.99	-99.99	-99.99	0	0			99999.99	99999.99	99999.99		-10	-10	-10
2340509		3148	60682	2006-08-06	0	66	-12.363	S	131.793	E	-21.392	S	92.166	E	4	0	-128	130	2	401 647873.6	0	00 249 46	0	0	0	0	0	1154877840	2006-08-06	0	1154877840	2006-08-06	218	4.32	-99.99	-99.99	-99.99	0	0			99999.99	99999.99	99999.99		-10	-10	-10
2340509		3148	60682	2006-08-06	0	66	-12.363	S	131.793	E	-21.392	S	92.166	E	4	0	-128	130	2	401 647873.6	0	00 249 46	0	0	0	0	0	1154877840	2006-08-06	0	1154877840	2006-08-06	218	4.32	-99.99	-99.99	-99.99	0	0			99999.99	99999.99	99999.99		-10	-10	-10
2340509		3148	60682	2006-08-06	0	66	-12.363	S	131.793	E	-21.392	S	92.166	E	4	0	-128	130	2	401 647873.6	0	00 249 46	0	0	0	0	0	1154877840	2006-08-06	0	1154877840	2006-08-06	218	4.32	-99.99	-99.99	-99.99	0	0			99999.99	99999.99	99999.99		-10	-10	-10
2340512		3148	60682	2006-08-10	3	66	-12.361	S	131.773	E	-7.152	S	109.427	E	8	0	-123	355	3	401 647878.8	0	00 241 44	0	0	0	0	0	1155205330	2006-08-10	0	1155205330	2006-08-10	222	1.38	-99.99	-99.99	-99.99	0	0			99999.99	99999.99	99999.99		-10	-10	-10
2340514		3148	60682	2006-08-10	1	67	-12.351	S	131.76	E	-5.818	S	160.452	E	6	0	-129	217	2	401 647733.0	0	00 254 48	0	0	0	0	0	1155215260	2006-08-10	0	1155215260	2006-08-10	222	1.4	-99.99	-99.99	-99.99	0	0			99999.99	99999.99	99999.99		-10	-10	-10
2340514		3148	60682	2006-08-10	1	67	-12.351	S	131.76	E	-5.818	S	160.452	E	6	0	-129	217	2	401 647733.0	0	00 254 48	0	0	0	0	0	1155215260	2006-08-10	0	1155215260	2006-08-10	222	1.4	-99.99	-99.99	-99.99	0	0			99999.99	99999.99	99999.99		-10	-10	-10
2340514		3148	60682	2006-08-10	1	67	-12.351	S	131.76	E	-5.818	S	160.452	E	6	0	-129	217	2	401 647733.0	0	00 254 48	0	0	0	0	0	1155215260	2006-08-10	0	1155215260	2006-08-10	222	1.4	-99.99	-99.99	-99.99	0	0			99999.99	99999.99	99999.99		-10	-10	-10
2340515		3148	60682	2006-08-10	0	56	-12.37	S	131.863	E	-16.85	S	111.853	E	4	0	-127	288	2	401 647760.4	0	00 244 46	0	0	0	0	0	1155221140	2006-08-10	0	1155221140	2006-08-10	222	14.26	-99.99	-99.99	-99.99	0	0			99999.99	99999.99	99999.99		-10	-10	-10
2340515		3148	60682	2006-08-10	0	56	-12.37	S	131.863	E	-16.85	S	111.853	E	4	0	-127	288	2	401 647760.4	0	00 244 46	0	0	0	0	0	1155221140	2006-08-10	0	1155221140	2006-08-10	222	14.26	-99.99	-99.99	-99.99	0	0			99999.99	99999.99	99999.99		-10	-10	-10
2340515		3148	60682	2006-08-10	0	56	-12.37	S	131.863	E	-16.85	S	111.853	E	4	0	-127	288	2	401 647760.4	0	00 244 46	0	0	0	0	0	1155221140	2006-08-10	0	1155221140	2006-08-10	222	14.26	-99.99	-99.99	-99.99	0	0			99999.99	99999.99	99999.99		-10	-10	-10
2340516		3148	60682	2006-08-10	A	5	-12.378	S	131.775	E	-2.767	S	174.277	E	3	0	-134	86	2	401 647866.9	0	00 249 44	0	0	0	0	0	1155225650	2006-08-10	0	1155225650	2006-08-10	222	3.54	-99.99	-99.99	-99.99	0	0			99999.99	99999.99	99999.99		-10	-10	-10
2340516		3148	60682	2006-08-10	A	5	-12.378	S	131.775	E	-2.767	S	174.277	E	3	0	-134	86	2	401 647866.9	0	00 249 44	0	0	0	0	0	1155225650	2006-08-10	0	1155225650	2006-08-10	222	3.54	-99.99	-99.99	-99.99	0	0			99999.99	99999.99	99999.99		-10	-10	-10
2340516		3148	60682	2006-08-10	A	5	-12.378	S	131.775	E	-2.767	S	174.277	E	3	0	-134	86	2	401 647866.9	0	00 249 44	0	0	0	0	0	1155225650	2006-08-10	0	1155225650	2006-08-10	222	3.54	-99.99	-99.99	-99.99	0	0			99999.99	99999.99	99999.99		-10	-10	-10
2340524		3148	60682	2006-08-17	2	60	-12.362	S	131.779	E	-18.68	S	159.602	E	6	0	-125	348	2	401 647859.3	0	00 252 46	0	0	0	0	0	1155890120	2006-08-17	0	1155890120	2006-08-17	229	1.74	-99.99	-99.99	-99.99	0	0			99999.99	99999.99	99999.99		-10	-10	-10
2340524		3148	60682	2006-08-17	2	60	-12.362	S	131.779	E	-18.68	S	159.602	E	6	0	-125	348	2	401 647859.3	0	00 252 46	0	0	0	0	0	1155890120	2006-08-17	0	1155890120	2006-08-17	229	1.74	-99.99	-99.99	-99.99	0	0			99999.99	99999.99	99999.99		-10	-10	-10
2340524		3148	60682	2006-08-17	2	60	-12.362	S	131.779	E	-18.68	S	159.602	E	6	0	-125	348	2	401 647859.3	0	00 252 46	0	0	0	0	0	1155890120	2006-08-17	0	1155890120	2006-08-17	229	1.74	-99.99	-99.99	-99.99	0	0			99999.99	99999.99	99999.99		-10	-10	-10
2340525		3148	60682	2006-08-18	2	65	-12.362	S	131.786	E	-13.58	S	137.307	E	6	0	-126	304	3	401 647759.1	0	00 254 48	0	0	0	0	0	1155895890	2006-08-18	0	1155895890	2006-08-18	230	2.64	-99.99	-99.99	-99.99	0	0			99999.99	99999.99	99999.99		-10	-10	-10
2340528		3148	60682	2006-08-18	3	67	-12.361	S	131.78	E	-10.869	S	138.204	E	8	0	-122	478	3	401 647852.6	0	00 253 47	0	0	0	0	0	1155915090	2006-08-18	0	1155915090	2006-08-18	230	1.8	-99.99	-99.99	-99.99	0	0			99999.99	99999.99	99999.99		-10	-10	-10
2340529		3148	60682	2006-08-18	B	0	-12.236	S	131.966	E	-2.979	S	173.516	E	2	0	-134	86	2	401 647759.1	0	00 254 47	0	0	0	0	0	1155916760	2006-08-18	0	1155916760	2006-08-18	230	-2.81	25.3	25.06	26.13	0	0			99999.99	99999.99	99999.99		-10	-10	-10
2340529		3148	60682	2006-08-18	B	0	-12.236	S	131.966	E	-2.979	S	173.516	E	2	0	-134	86	2	401 647759.1	0	00 254 47	0	0	0	0	0	1155916760	2006-08-18	0	1155916760	2006-08-18	230	-2.81	25.3	25.06	26.13	0	0			99999.99	99999.99	99999.99		-10	-10	-10
2340529		3148	60682	2006-08-18	B	0	-12.236	S	131.966	E	-2.979	S	173.516	E	2	0	-134	86	2	401 647759.1	0	00 254 47	0	0	0	0	0	1155916760	2006-08-18	0	1155916760	2006-08-18	230	-2.81	25.3	25.06	26.13	0	0			99999.99	99999.99	99999.99		-10	-10	-10
2340534		3148	60682	2006-08-25	3	50	-12.341	S	131.787	E	-10.368	S	122.911	E	9	0	-121	348	2	401 647879.4	0	00 243 45	0	0	0	0	0	1156572080	2006-08-25	0	1156572080	2006-08-25	237	2.22	-99.99	-99.99	-99.99	0	0			99999.99	99999.99	99999.99		-10	-10	-10
2340534		3148	60682	2006-08-25	3	50	-12.341	S	131.787	E	-10.368	S	122.911	E	9	0	-121	348	2	401 647879.4	0	00 243 45	0	0	0	0	0	1156572080	2006-08-25	0	1156572080	2006-08-25	237	2.22	-99.99	-99.99	-99.99	0	0			99999.99	99999.99	99999.99		-10	-10	-10
2340534		3148	60682	2006-08-25	3	50	-12.341	S	131.787	E	-10.368	S	122.911	E	9	0	-121	348	2	401 647879.4	0	00 243 45	0	0	0	0	0	1156572080	2006-08-25	0	1156572080	2006-08-25	237	2.22	-99.99	-99.99	-99.99	0	0			99999.99	99999.99	99999.99		-10	-10	-10
2340535		3148	60682	2006-08-26	0	58	-12.353	S	131.738	E	-11.863	S	129.536	E	8	0	-122	524	2	401 647853.4	0	00 246 46	0	0	0	0	0	1156588090	2006-08-26	0	1156588090	2006-08-26	238	2	-99.99	-99.99	-99.99	0	0			99999.99	99999.99	99999.99		-10	-10	-10
2340535		3148	60682	2006-08-26	0	58	-12.353	S	131.738	E	-11.863	S	129.536	E	8	0	-122	524	2	401 647853.4	0	00 246 46	0	0	0	0	0	1156588090	2006-08-26	0	1156588090	2006-08-26	238	2	-99.99	-99.99	-99.99	0	0			99999.99	99999.99	99999.99		-10	-10	-10
2340535		3148	60682	2006-08-26	0	58	-12.353	S	131.738	E	-11.863	S	129.536	E	8	0	-122	524	2	401 647853.4	0	00 246 46	0	0	0	0	0	1156588090	2006-08-26	0	1156588090	2006-08-26	238	2	-99.99	-99.99	-99.99	0	0			99999.99	99999.99	99999.99		-10	-10	-10
2340541		3148	60682	2006-08-30	1	56	-12.249	S	131.818	E	-5.326	S	162.019	E	9	0	-126	614	3	401 647851.6	0	00 165 44	0	0	0	0	0	1156942850	2006-08-30	0	1156942850	2006-08-30	242	1	-99.99	-99.99	-99.99	0	0			99999.99	99999.99	99999.99		-10	-10	-10
2340542		3148	60682	2006-08-30	B	0	-12.241	S	131.819	E	-16.377	S	113.854	E	2	0	-126	151	2	401 647848.5	0	00 133 40	0	0	0	0	0	1156948710	2006-08-30	0	1156948710	2006-08-30	242	1	-99.99	-99.99	-99.99	0	0			99999.99	99999.99	99999.99		-10	-10	-10
2340542		3148	60682	2006-08-30	B	0	-12.241	S	131.819	E	-16.377	S	113.854	E	2	0	-126	151	2	401 647848.5	0	00 133 40	0	0	0	0	0	1156948710	2006-08-30	0	1156948710	2006-08-30	242	1	-99.99	-99.99	-99.99	0	0			99999.99	99999.99	99999.99		-10	-10	-10
2340542		3148	60682	2006-08-30	B	0	-12.241	S	131.819	E	-16.377	S	113.854	E	2	0	-126	151	2	401 647848.5	0	00 133 40	0	0	0	0	0	1156948710	2006-08-30	0	1156948710	2006-08-30	242	1	-99.99	-99.99	-99.99	0	0			99999.99	99999.99	99999.99		-10	-10	-10
2340543		3148	60682	2006-08-30	B	0	-12.226	S	131.84	E	-6.388	S	157.705	E	2	0	-128	363	2	401 647848.5	0	00 77 45	0	0	0	0	0	1156949540	2006-08-30	0	1156949540	2006-08-30	242	0.12	-99.99	-99.99	-99.99	0	0			99999.99	99999.99	99999.99		-10	-10	-10
2340543		3148	60682	2006-08-30	B	0	-12.226	S	131.84	E	-6.388	S	157.705	E	2	0	-128	363	2	401 647848.5	0	00 77 45	0	0	0	0	0	1156949540	2006-08-30	0	1156949540	2006-08-30	242	0.12	-99.99	-99.99	-99.99	0	0			99999.99	99999.99	99999.99		-10	-10	-10
2340543		3148	60682	2006-08-30	B	0	-12.226	S	131.84	E	-6.388	S	157.705	E	2	0	-128	363	2	401 647848.5	0	00 77 45	0	0	0	0	0	1156949540	2006-08-30	0	1156949540	2006-08-30	242	0.12	-99.99	-99.99	-99.99	0	0			99999.99	99999.99	99999.99		-10	-10	-10
2340549		3148	60682	2006-09-06	1	66	-12.363	S	132.116	E	-19.197	S	163.343	E	4	0	-130	236	2	401 647648.8	0	00 251 30	0	0	0	0	0	1157603720	2006-09-06	0	1157603720	2006-09-06	249	10.07	-99.99	-99.99	-99.99	0	0			99999.99	99999.99	99999.99		-10	-10	-10
2340549		3148	60682	2006-09-06	1	66	-12.363	S	132.116	E	-19.197	S	163.343	E	4	0	-130	236	2	401 647648.8	0	00 251 30	0	0	0	0	0	1157603720	2006-09-06	0	1157603720	2006-09-06	249	10.07	-99.99	-99.99	-99.99	0	0			99999.99	99999.99	99999.99		-10	-10	-10
2340549		3148	60682	2006-09-06	1	66	-12.363	S	132.116	E	-19.197	S	163.343	E	4	0	-130	236	2	401 647648.8	0	00 251 30	0	0	0	0	0	1157603720	2006-09-06	0	1157603720	2006-09-06	249	10.07	-99.99	-99.99	-99.99	0	0			99999.99	99999.99	99999.99		-10	-10	-10
2340551		3148	60682	2006-09-07	3	66	-12.38	S	132.144	E	-14.153	S	139.879	E	7	0	-122	304	3	401 647839.4	0	00 252 46	0	0	0	0	0	1157620770	2006-09-07	0	1157620770	2006-09-07	250	1.14	-99.99	-99.99	-99.99	0	0			99999.99	99999.99	99999.99		-10	-10	-10
2340552		3148	60682	2006-09-07	1	68	-12.384	S	132.165	E	-9.117	S	117.415	E	4	0	-121	174	2	401 647835.6	0	00 251 46	0	0	0	0	0	1157626180	2006-09-07	0	1157626180	2006-09-07	250	1	-99.99	-99.99	-99.99	0	0			99999.99	99999.99	99999.99		-10	-10	-10
2340552		3148	60682	2006-09-07	1	68	-12.384	S	132.165	E	-9.117	S	117.415	E	4	0	-121	174	2	401 647835.6	0	00 251 46	0	0	0	0	0	1157626180	2006-09-07	0	1157626180	2006-09-07	250	1	-99.99	-99.99	-99.99	0	0			99999.99	99999.99	99999.99		-10	-10	-10
2340552		3148	60682	2006-09-07	1	68	-12.384	S	132.165	E	-9.117	S	117.415	E	4	0	-121	174	2	401 647835.6	0	00 251 46	0	0	0	0	0	1157626180	2006-09-07	0	1157626180	2006-09-07	250	1	-99.99	-99.99	-99.99	0	0			99999.99	99999.99	99999.99		-10	-10	-10
2340553		3148	60682	2006-09-07	B	0	-12.409	S	131.984	E	-7.56	S	153.138	E	2	0	-130	88	2	401 647839.4	0	00 202 44	0	0	0	0	0	1157634990	2006-09-07	0	1157634990	2006-09-07	250	11.09	-99.99	-99.99	-99.99	0	0			99999.99	99999.99	99999.99		-10	-10	-10
2340553		3148	60682	2006-09-07	B	0	-12.409	S	131.984	E	-7.56	S	153.138	E	2	0	-130	88	2	401 647839.4	0	00 202 44	0	0	0	0	0	1157634990	2006-09-07	0	1157634990	2006-09-07	250	11.09	-99.99	-99.99	-99.99	0	0			99999.99	99999.99	99999.99		-10	-10	-10
2340553		3148	60682	2006-09-07	B	0	-12.409	S	131.984	E	-7.56	S	153.138	E	2	0	-130	88	2	401 647839.4	0	00 202 44	0	0	0	0	0	1157634990	2006-09-07	0	1157634990	2006-09-07	250	11.09	-99.99	-99.99	-99.99	0	0			99999.99	99999.99	99999.99		-10	-10	-10
2340554		3148	60682	2006-09-07	3	68	-12.375	S	132.152	E	-7.219	S	154.208	E	4	0	-122	313	4	401 647828.1	0	00 148 42	0	0	0	0	0	1157641210	2006-09-07	0	1157641210	2006-09-07	250	1	-99.99	-99.99	-99.99	0	0			99999.99	99999.99	99999.99		-10	-10	-10
2340560		3148	60682	2006-09-11	1	67	-12.381	S	132.147	E	-8.822	S	116.677	E	5	0	-125	173	2	401 647833.0	0	00 254 42	0	0	0	0	0	1157969170	2006-09-11	0	1157969170	2006-09-11	254	1.05	-99.99	-99.99	-99.99	0	0			99999.99	99999.99	99999.99		-10	-10	-10
2340560		3148	60682	2006-09-11	1	67	-12.381	S	132.147	E	-8.822	S	116.677	E	5	0	-125	173	2	401 647833.0	0	00 254 42	0	0	0	0	0	1157969170	2006-09-11	0	1157969170	2006-09-11	254	1.05	-99.99	-99.99	-99.99	0	0			99999.99	99999.99	99999.99		-10	-10	-10
2340560		3148	60682	2006-09-11	1	67	-12.381	S	132.147	E	-8.822	S	116.677	E	5	0	-125	173	2	401 647833.0	0	00 254 42	0	0	0	0	0	1157969170	2006-09-11	0	1157969170	2006-09-11	254	1.05	-99.99	-99.99	-99.99	0	0			99999.99	99999.99	99999.99		-10	-10	-10
2340561		3148	60682	2006-09-11	1	57	-12.373	S	132.109	E	-8.232	S	113.6	E	9	0	-123	435	3	401 647842.6	0	00 254 45	0	0	0	0	0	1157972460	2006-09-11	0	1157972460	2006-09-11	254	14.73	-99.99	-99.99	-99.99	0	0			99999.99	99999.99	99999.99		-10	-10	-10
2340562		3148	60682	2006-09-11	B	0	-12.455	S	132.194	E	-14.247	S	124.032	E	2	0	-125	304	2	401 647842.6	0	00 254 46	0	0	0	0	0	1157984270	2006-09-11	0	1157984270	2006-09-11	254	2.38	-99.99	-99.99	-99.99	0	0			99999.99	99999.99	99999.99		-10	-10	-10
2340562		3148	60682	2006-09-11	B	0	-12.455	S	132.194	E	-14.247	S	124.032	E	2	0	-125	304	2	401 647842.6	0	00 254 46	0	0	0	0	0	1157984270	2006-09-11	0	1157984270	2006-09-11	254	2.38	-99.99	-99.99	-99.99	0	0			99999.99	99999.99	99999.99		-10	-10	-10
2340562		3148	60682	2006-09-11	B	0	-12.455	S	132.194	E	-14.247	S	124.032	E	2	0	-125	304	2	401 647842.6	0	00 254 46	0	0	0	0	0	1157984270	2006-09-11	0	1157984270	2006-09-11	254	2.38	-99.99	-99.99	-99.99	0	0			99999.99	99999.99	99999.99		-10	-10	-10
2340563		3148	60682	2006-09-11	0	57	-12.369	S	132.174	E	-13.219	S	128.482	E	5	0	-124	435	2	401 647773.8	0	00 255 47	0	0	0	0	0	1157990120	2006-09-11	0	1157990120	2006-09-11	254	1.06	-99.99	-99.99	-99.99	0	0			99999.99	99999.99	99999.99		-10	-10	-10
2340563		3148	60682	2006-09-11	0	57	-12.369	S	132.174	E	-13.219	S	128.482	E	5	0	-124	435	2	401 647773.8	0	00 255 47	0	0	0	0	0	1157990120	2006-09-11	0	1157990120	2006-09-11	254	1.06	-99.99	-99.99	-99.99	0	0			99999.99	99999.99	99999.99		-10	-10	-10
2340563		3148	60682	2006-09-11	0	57	-12.369	S	132.174	E	-13.219	S	128.482	E	5	0	-124	435	2	401 647773.8	0	00 255 47	0	0	0	0	0	1157990120	2006-09-11	0	1157990120	2006-09-11	254	1.06	-99.99	-99.99	-99.99	0	0			99999.99	99999.99	99999.99		-10	-10	-10
2340565		3148	60682	2006-09-15	3	60	-12.39	S	132.131	E	-9.74	S	143.717	E	5	1	-120	251	2	401 647828.2	0	00 250 46	0	0	0	0	0	1158327360	2006-09-15	0	1158327360	2006-09-15	258	4.06	-99.99	-99.99	-99.99	0	0			99999.99	99999.99	99999.99		-10	-10	-10
2340565		3148	60682	2006-09-15	3	60	-12.39	S	132.131	E	-9.74	S	143.717	E	5	1	-120	251	2	401 647828.2	0	00 250 46	0	0	0	0	0	1158327360	2006-09-15	0	1158327360	2006-09-15	258	4.06	-99.99	-99.99	-99.99	0	0			99999.99	99999.99	99999.99		-10	-10	-10
2340565		3148	60682	2006-09-15	3	60	-12.39	S	132.131	E	-9.74	S	143.717	E	5	1	-120	251	2	401 647828.2	0	00 250 46	0	0	0	0	0	1158327360	2006-09-15	0	1158327360	2006-09-15	258	4.06	-99.99	-99.99	-99.99	0	0			99999.99	99999.99	99999.99		-10	-10	-10
2340570		3148	60682	2006-09-18	2	64	-12.367	S	132.142	E	-6.982	S	107.906	E	6	0	-123	217	3	401 647857.7	0	00 249 45	0	0	0	0	0	1158647360	2006-09-18	0	1158647360	2006-09-18	261	1.94	-99.99	-99.99	-99.99	0	0			99999.99	99999.99	99999.99		-10	-10	-10
2340573		3148	60682	2006-09-19	2	68	-12.372	S	132.14	E	-13.931	S	125.406	E	5	0	-125	533	3	401 647826.6	0	00 111 46	0	0	0	0	0	1158681780	2006-09-19	0	1158681780	2006-09-19	262	1.82	-99.99	-99.99	-99.99	0	0			99999.99	99999.99	99999.99		-10	-10	-10
2340577		3148	60682	2006-09-23	3	68	-12.39	S	132.129	E	-15.037	S	143.686	E	8	0	-127	435	4	401 647824.3	0	00 249 46	0	0	0	0	0	1159002770	2006-09-23	0	1159002770	2006-09-23	266	6.34	-99.99	-99.99	-99.99	0	0			99999.99	99999.99	99999.99		-10	-10	-10
2340578		3148	60682	2006-09-23	3	68	-12.388	S	132.127	E	-16.366	S	150.052	E	7	0	-126	261	4	401 647828.1	0	00 249 44	0	0	0	0	0	1159004720	2006-09-23	0	1159004720	2006-09-23	266	7.82	-99.99	-99.99	-99.99	0	0			99999.99	99999.99	99999.99		-10	-10	-10
2340579		3148	60682	2006-09-23	1	58	-12.386	S	132.156	E	-11.801	S	134.722	E	5	0	-122	304	2	401 647796.4	0	00 254 46	0	0	0	0	0	1159019670	2006-09-23	0	1159019670	2006-09-23	266	1	-99.99	-99.99	-99.99	0	0			99999.99	99999.99	99999.99		-10	-10	-10
2340579		3148	60682	2006-09-23	1	58	-12.386	S	132.156	E	-11.801	S	134.722	E	5	0	-122	304	2	401 647796.4	0	00 254 46	0	0	0	0	0	1159019670	2006-09-23	0	1159019670	2006-09-23	266	1	-99.99	-99.99	-99.99	0	0			99999.99	99999.99	99999.99		-10	-10	-10
2340579		3148	60682	2006-09-23	1	58	-12.386	S	132.156	E	-11.801	S	134.722	E	5	0	-122	304	2	401 647796.4	0	00 254 46	0	0	0	0	0	1159019670	2006-09-23	0	1159019670	2006-09-23	266	1	-99.99	-99.99	-99.99	0	0			99999.99	99999.99	99999.99		-10	-10	-10
2340580		3148	60682	2006-09-23	3	68	-12.388	S	132.13	E	-8.667	S	148.004	E	4	0	-130	348	3	401 647766.3	0	00 255 47	0	0	0	0	0	1159024480	2006-09-23	0	1159024480	2006-09-23	266	4.72	-99.99	-99.99	-99.99	0	0			99999.99	99999.99	99999.99		-10	-10	-10
2340582		3148	60682	2006-09-26	2	68	-12.392	S	132.133	E	-11.297	S	127.255	E	12	0	-122	573	3	401 647861.6	0	00 248 42	0	0	0	0	0	1159334520	2006-09-26	0	1159334520	2006-09-26	269	1.94	-99.99	-99.99	-99.99	0	0			99999.99	99999.99	99999.99		-10	-10	-10
2340583		3148	60682	2006-09-27	2	58	-12.392	S	132.133	E	-15.518	S	146.164	E	6	0	-125	325	3	401 647818.4	0	00 248 47	0	0	0	0	0	1159350820	2006-09-27	0	1159350820	2006-09-27	270	1.94	-99.99	-99.99	-99.99	0	0			99999.99	99999.99	99999.99		-10	-10	-10
2340584		3148	60682	2006-09-27	2	66	-12.388	S	132.129	E	-9.708	S	120.528	E	4	0	-123	130	3	401 647819.4	0	00 248 47	0	0	0	0	0	1159351350	2006-09-27	0	1159351350	2006-09-27	270	5.75	-99.99	-99.99	-99.99	0	0			99999.99	99999.99	99999.99		-10	-10	-10
2340585		3148	60682	2006-09-27	3	68	-12.389	S	132.138	E	-7.261	S	154.522	E	8	0	-126	435	4	401 647808.9	0	00 249 47	0	0	0	0	0	1159362840	2006-09-27	0	1159362840	2006-09-27	270	1.24	-99.99	-99.99	-99.99	0	0			99999.99	99999.99	99999.99		-10	-10	-10
2340586		3148	60682	2006-09-27	B	0	-12.633	S	132.144	E	-3.876	S	170.82	E	2	0	-134	217	2	401 647808.9	0	00 254 48	0	0	0	0	0	1159367290	2006-09-27	0	1159367290	2006-09-27	270	41.21	-99.99	-99.99	-99.99	0	0			99999.99	99999.99	99999.99		-10	-10	-10
2340586		3148	60682	2006-09-27	B	0	-12.633	S	132.144	E	-3.876	S	170.82	E	2	0	-134	217	2	401 647808.9	0	00 254 48	0	0	0	0	0	1159367290	2006-09-27	0	1159367290	2006-09-27	270	41.21	-99.99	-99.99	-99.99	0	0			99999.99	99999.99	99999.99		-10	-10	-10
2340586		3148	60682	2006-09-27	B	0	-12.633	S	132.144	E	-3.876	S	170.82	E	2	0	-134	217	2	401 647808.9	0	00 254 48	0	0	0	0	0	1159367290	2006-09-27	0	1159367290	2006-09-27	270	41.21	-99.99	-99.99	-99.99	0	0			99999.99	99999.99	99999.99		-10	-10	-10
2340587		3148	60682	2006-09-27	1	57	-12.386	S	132.14	E	-14.667	S	122.296	E	8	0	-125	435	3	401 647748.6	0	00 255 47	0	0	0	0	0	1159373320	2006-09-27	0	1159373320	2006-09-27	270	1.1	-99.99	-99.99	-99.99	0	0			99999.99	99999.99	99999.99		-10	-10	-10
2340596		3148	60683	2006-01-01	3	68	-12.482	S	131.724	E	-18.229	S	157.045	E	16	0	-124	768	4	401 648522.4	0	00 244 49	0	0	0	0	0	1136167360	2006-01-01	0	1136167360	2006-01-01	1	5.75	-99.99	-99.99	-99.99	0	0			99999.99	99999.99	99999.99		-10	-10	-10
2340597		3148	60683	2006-01-01	1	68	-12.483	S	131.726	E	-21.263	S	169.519	E	7	0	-128	308	4	401 648524.1	0	00 245 49	0	0	0	0	0	1136170200	2006-01-01	0	1136170200	2006-01-01	1	6.82	-99.99	-99.99	-99.99	0	0			99999.99	99999.99	99999.99		-10	-10	-10
2340598		3148	60683	2006-01-01	3	68	-12.481	S	131.717	E	-7.184	S	108.77	E	10	0	-123	396	4	401 648532.3	0	00 243 49	0	0	0	0	0	1136173540	2006-01-01	0	1136173540	2006-01-01	1	2.98	-99.99	-99.99	-99.99	0	0			99999.99	99999.99	99999.99		-10	-10	-10
2340599		3148	60683	2006-01-01	3	68	-12.47	S	131.719	E	-19.485	S	163.223	E	10	0	-128	572	4	401 648540.8	0	00 247 49	0	0	0	0	0	1136177870	2006-01-01	0	1136177870	2006-01-01	1	2.4	-99.99	-99.99	-99.99	0	0			99999.99	99999.99	99999.99		-10	-10	-10
2340601		3148	60683	2006-01-01	3	68	-12.465	S	131.719	E	-8.769	S	115.293	E	5	0	-124	220	4	401 648523.2	0	00 85 47	0	0	0	0	0	1136183880	2006-01-01	0	1136183880	2006-01-01	1	1.91	-99.99	-99.99	-99.99	0	0			99999.99	99999.99	99999.99		-10	-10	-10
2340602		3148	60683	2006-01-01	2	58	-12.468	S	131.724	E	-11.146	S	125.702	E	7	1	-118	308	3	401 648529.3	0	00 222 47	0	0	0	0	0	1136185670	2006-01-01	0	1136185670	2006-01-01	1	2.33	-99.99	-99.99	-99.99	0	0			99999.99	99999.99	99999.99		-10	-10	-10
2340604		3148	60683	2006-01-05	1	67	-12.493	S	131.722	E	-22.667	S	176.667	E	5	0	-134	264	4	401 648541.9	0	00 254 49	0	0	0	0	0	1136510610	2006-01-05	0	1136510610	2006-01-05	5	6.96	-99.99	-99.99	-99.99	0	0			99999.99	99999.99	99999.99		-10	-10	-10
2340605		3148	60683	2006-01-05	2	68	-12.485	S	131.722	E	-11.697	S	128.259	E	13	0	-121	792	3	401 648552.3	0	66 254 51	0	0	0	0	0	1136516550	2006-01-05	0	1136516550	2006-01-05	5	5.54	-99.99	-99.99	-99.99	0	0			99999.99	99999.99	99999.99		-10	-10	-10
2340606		3148	60683	2006-01-05	3	68	-12.485	S	131.723	E	-15.25	S	143.63	E	13	0	-123	572	4	401 648545.9	0	00 254 50	0	0	0	0	0	1136518990	2006-01-05	0	1136518990	2006-01-05	5	5.97	-99.99	-99.99	-99.99	0	0			99999.99	99999.99	99999.99		-10	-10	-10
2340610		3148	60683	2006-01-09	3	66	-12.479	S	131.736	E	-20.639	S	95.369	E	11	0	-127	484	3	401 648529.4	0	00 254 48	0	0	0	0	0	1136854680	2006-01-09	0	1136854680	2006-01-09	9	8.48	-99.99	-99.99	-99.99	0	0			99999.99	99999.99	99999.99		-10	-10	-10
2340611		3148	60683	2006-01-09	2	57	-12.481	S	131.713	E	-16.132	S	147.789	E	11	0	-124	660	3	401 648549.5	0	00 254 49	0	0	0	0	0	1136859710	2006-01-09	0	1136859710	2006-01-09	9	2.45	-99.99	-99.99	-99.99	0	0			99999.99	99999.99	99999.99		-10	-10	-10
2340612		3148	60683	2006-01-09	1	68	-12.503	S	131.725	E	-20.479	S	166.073	E	7	0	-128	358	4	401 648537.4	0	00 242 49	0	0	0	0	0	1136861860	2006-01-09	0	1136861860	2006-01-09	9	9.55	-99.99	-99.99	-99.99	0	0			99999.99	99999.99	99999.99		-10	-10	-10
2340613		3148	60683	2006-01-09	1	58	-12.485	S	131.724	E	-5.103	S	99.334	E	8	0	-125	440	4	401 648518.1	0	00 247 50	0	0	0	0	0	1136865590	2006-01-09	0	1136865590	2006-01-09	9	6.41	-99.99	-99.99	-99.99	0	0			99999.99	99999.99	99999.99		-10	-10	-10
2340614		3148	60683	2006-01-09	3	68	-12.47	S	131.708	E	-9.22	S	117.755	E	6	1	-120	543	4	401 648517.9	0	00 247 49	0	0	0	0	0	1136867810	2006-01-09	0	1136867810	2006-01-09	9	1.58	-99.99	-99.99	-99.99	0	0			99999.99	99999.99	99999.99		-10	-10	-10
2340615		3148	60683	2006-01-09	1	56	-12.468	S	131.719	E	-19.18	S	162.113	E	5	0	-126	528	3	401 648529.1	0	00 247 49	0	0	0	0	0	1136869190	2006-01-09	0	1136869190	2006-01-09	9	2.16	-99.99	-99.99	-99.99	0	0			99999.99	99999.99	99999.99		-10	-10	-10
2340616		3148	60683	2006-01-09	2	68	-12.469	S	131.733	E	-20.601	S	168.608	E	11	0	-128	529	4	401 648528.7	0	00 250 50	0	0	0	0	0	1136871610	2006-01-09	0	1136871610	2006-01-09	9	3.1	-99.99	-99.99	-99.99	0	0			99999.99	99999.99	99999.99		-10	-10	-10
2340617		3148	60683	2006-01-09	3	58	-12.438	S	131.703	E	-8.486	S	114.178	E	11	1	-120	653	4	401 648512.6	0	00 242 49	0	0	0	0	0	1136875180	2006-01-09	0	1136875180	2006-01-09	9	1	-99.99	-99.99	-99.99	0	0			99999.99	99999.99	99999.99		-10	-10	-10
2340618		3148	60683	2006-01-09	3	68	-12.425	S	131.714	E	-9.997	S	120.665	E	6	3	-117	219	3	401 648512.7	0	00 248 49	0	0	0	0	0	1136877450	2006-01-09	0	1136877450	2006-01-09	9	1	-99.99	-99.99	-99.99	0	0			99999.99	99999.99	99999.99		-10	-10	-10
2340620		3148	60683	2006-01-13	1	68	-12.377	S	131.754	E	-20.291	S	167.433	E	5	0	-130	220	3	401 648528.6	0	00 252 49	0	0	0	0	0	1137202750	2006-01-13	0	1137202750	2006-01-13	13	1.44	-99.99	-99.99	-99.99	0	0			99999.99	99999.99	99999.99		-10	-10	-10
2340621		3148	60683	2006-01-13	2	56	-12.377	S	131.763	E	-9.444	S	118.952	E	12	1	-120	616	3	401 648515.5	0	00 245 49	0	0	0	0	0	1137208980	2006-01-13	0	1137208980	2006-01-13	13	1.57	-99.99	-99.99	-99.99	0	0			99999.99	99999.99	99999.99		-10	-10	-10
2340625		3148	60683	2006-01-13	2	58	-12.371	S	131.757	E	-8.281	S	113.609	E	6	0	-124	534	4	401 648518.4	0	00 244 49	0	0	0	0	0	1137220860	2006-01-13	0	1137220860	2006-01-13	13	1.54	-99.99	-99.99	-99.99	0	0			99999.99	99999.99	99999.99		-10	-10	-10
2340626		3148	60683	2006-01-13	3	68	-12.383	S	131.753	E	-9.346	S	118.072	E	11	0	-121	616	4	401 648518.6	0	00 245 49	0	0	0	0	0	1137223410	2006-01-13	0	1137223410	2006-01-13	13	1.19	-99.99	-99.99	-99.99	0	0			99999.99	99999.99	99999.99		-10	-10	-10
2340627		3148	60683	2006-01-13	3	68	-12.386	S	131.741	E	-18.594	S	158.718	E	14	0	-125	669	4	401 648503.9	0	00 245 49	0	0	0	0	0	1137230200	2006-01-13	0	1137230200	2006-01-13	13	1	-99.99	-99.99	-99.99	0	0			99999.99	99999.99	99999.99		-10	-10	-10
2340630		3148	60683	2006-01-17	3	66	-12.28	S	131.684	E	-13.856	S	138.64	E	11	2	-119	823	3	401 648534.4	0	00 208 49	0	0	0	0	0	1137552010	2006-01-17	0	1137552010	2006-01-17	17	0.6	-99.99	-99.99	29.47	0	0			99999.99	99999.99	99999.99		-10	-10	-10
2340631		3148	60683	2006-01-17	3	66	-12.278	S	131.679	E	-19.437	S	162.721	E	13	0	-127	660	3	401 648536.9	0	00 206 49	0	0	0	0	0	1137553410	2006-01-17	0	1137553410	2006-01-17	17	0.36	-99.99	-99.99	29.45	0	0			99999.99	99999.99	99999.99		-10	-10	-10
2340633		3148	60683	2006-01-17	3	58	-12.279	S	131.661	E	-8.267	S	114.516	E	10	0	-125	685	4	401 648537.8	0	00 150 48	0	0	0	0	0	1137559440	2006-01-17	0	1137559440	2006-01-17	17	0.48	-99.99	-99.99	29.36	0	0			99999.99	99999.99	99999.99		-10	-10	-10
2340635		3148	60683	2006-01-17	2	58	-12.283	S	131.646	E	-8.092	S	113.168	E	12	0	-124	663	4	401 648544.4	0	00 223 03	0	0	0	0	0	1137566620	2006-01-17	0	1137566620	2006-01-17	17	0.96	-99.99	-99.99	29.28	0	0			99999.99	99999.99	99999.99		-10	-10	-10
2340636		3148	60683	2006-01-17	2	58	-12.287	S	131.646	E	-8.74	S	115.678	E	8	0	-121	577	4	401 648542.2	0	00 161 50	0	0	0	0	0	1137569300	2006-01-17	0	1137569300	2006-01-17	17	1.22	-99.99	-99.99	29.28	0	0			99999.99	99999.99	99999.99		-10	-10	-10
2340643		3148	60683	2006-01-21	2	66	-12.259	S	131.401	E	-2.271	S	88.9	E	6	0	-128	392	3	401 648544.4	0	00 222 49	0	0	0	0	0	1137908370	2006-01-21	0	1137908370	2006-01-21	21	3.41	-99.99	-99.99	-99.99	0	0			99999.99	99999.99	99999.99		-10	-10	-10
2340644		3148	60683	2006-01-21	3	66	-12.252	S	131.391	E	-18.888	S	161.434	E	9	0	-126	582	3	401 648549.8	0	00 206 48	0	0	0	0	0	1137909300	2006-01-21	0	1137909300	2006-01-21	21	2.3	-99.99	-99.99	-99.99	0	0			99999.99	99999.99	99999.99		-10	-10	-10
2340645		3148	60683	2006-01-21	2	58	-12.249	S	131.385	E	-8.238	S	113.369	E	13	0	-122	730	4	401 648555.1	0	00 233 47	0	0	0	0	0	1137915250	2006-01-21	0	1137915250	2006-01-21	21	1.93	-99.99	-99.99	-99.99	0	0			99999.99	99999.99	99999.99		-10	-10	-10
2340646		3148	60683	2006-01-21	3	68	-12.267	S	131.413	E	-19.054	S	160.803	E	10	0	-124	616	4	401 648545.8	0	00 234 49	0	0	0	0	0	1137921270	2006-01-21	0	1137921270	2006-01-21	21	1.98	-99.99	-99.99	-99.99	0	0			99999.99	99999.99	99999.99		-10	-10	-10
2340650		3148	60683	2006-01-25	3	66	-12.276	S	131.729	E	-7.464	S	111.077	E	4	0	-126	273	3	401 648532.2	0	00 128 47	0	0	0	0	0	1138251150	2006-01-25	0	1138251150	2006-01-25	25	1	-99.99	-99.99	-99.99	0	0			99999.99	99999.99	99999.99		-10	-10	-10
2340651		3148	60683	2006-01-25	3	66	-12.277	S	131.724	E	-18.558	S	159.999	E	11	0	-124	530	3	401 648536.1	0	00 229 47	0	0	0	0	0	1138251880	2006-01-25	0	1138251880	2006-01-25	25	1	-99.99	-99.99	-99.99	0	0			99999.99	99999.99	99999.99		-10	-10	-10
2340652		3148	60683	2006-01-25	3	68	-12.275	S	131.74	E	-18.17	S	158.608	E	11	0	-122	576	4	401 648543.6	0	00 218 48	0	0	0	0	0	1138255130	2006-01-25	0	1138255130	2006-01-25	25	1	-99.99	-99.99	-99.99	0	0			99999.99	99999.99	99999.99		-10	-10	-10
2340653		3148	60683	2006-01-25	3	68	-12.272	S	131.748	E	-7.791	S	111.984	E	11	0	-122	574	4	401 648544.0	0	00 178 48	0	0	0	0	0	1138257960	2006-01-25	0	1138257960	2006-01-25	25	1	-99.99	-99.99	-99.99	0	0			99999.99	99999.99	99999.99		-10	-10	-10
2340654		3148	60683	2006-01-25	3	58	-12.266	S	131.76	E	-7.531	S	110.509	E	8	0	-122	634	4	401 648542.9	0	00 219 48	0	0	0	0	0	1138261110	2006-01-25	0	1138261110	2006-01-25	25	0.92	-99.99	-99.99	-99.99	0	0			99999.99	99999.99	99999.99		-10	-10	-10
2340656		3148	60683	2006-01-26	2	68	-12.272	S	131.772	E	-13.554	S	137.281	E	6	0	-121	542	3	401 648520.3	0	00 186 44	0	0	0	0	0	1138269810	2006-01-26	0	1138269810	2006-01-26	26	1	-99.99	-99.99	-99.99	0	0			99999.99	99999.99	99999.99		-10	-10	-10
2340658		3148	60683	2006-02-02	2	58	-12.365	S	131.762	E	-17.147	S	153.515	E	10	0	-121	528	4	401 648508.6	0	00 254 47	0	0	0	0	0	1138946940	2006-02-02	0	1138946940	2006-02-02	33	1.28	-99.99	-99.99	-99.99	0	0			99999.99	99999.99	99999.99		-10	-10	-10
2340659		3148	60683	2006-02-02	2	68	-12.37	S	131.77	E	-7.606	S	110.909	E	5	0	-127	308	4	401 648509.7	0	00 254 49	0	0	0	0	0	1138949420	2006-02-02	0	1138949420	2006-02-02	33	1.56	-99.99	-99.99	-99.99	0	0			99999.99	99999.99	99999.99		-10	-10	-10
2340665		3148	60683	2006-02-18	3	68	-12.378	S	131.772	E	-14.944	S	143.454	E	6	0	-125	264	4	401 648519.4	0	00 252 46	0	0	0	0	0	1140330540	2006-02-18	0	1140330540	2006-02-18	49	2.87	-99.99	-99.99	-99.99	0	0			99999.99	99999.99	99999.99		-10	-10	-10
2340674		3148	60686	2006-01-12	3	67	-12.325	S	132.092	E	-15.448	S	118.406	E	4	0	-129	318	3	401 648843.6	0	00 255 35	0	0	0	0	0	1137084670	2006-01-12	0	1137084670	2006-01-12	12	1.26	-99.99	-99.99	-99.99	0	0			99999.99	99999.99	99999.99		-10	-10	-10
2340687		3148	60686	2006-01-20	1	66	-12.321	S	131.488	E	-22.927	S	82.721	E	4	0	-134	227	3	401 649018.1	0	00 202 38	0	0	0	0	0	1137790370	2006-01-20	0	1137790370	2006-01-20	20	6.7	-99.99	-99.99	-99.99	0	0			99999.99	99999.99	99999.99		-10	-10	-10
2340693		3148	60686	2006-01-24	1	56	-12.278	S	131.584	E	-16.101	S	115.009	E	11	0	-126	775	3	401 648958.5	0	00 116 37	0	0	0	0	0	1138143950	2006-01-24	0	1138143950	2006-01-24	24	0.36	-99.99	-99.99	28.24	0	0			99999.99	99999.99	99999.99		-10	-10	-10
2340696		3148	60686	2006-01-28	3	56	-12.3	S	131.707	E	-10.412	S	139.82	E	9	0	-122	546	3	401 649009.6	0	11 105 36	0	0	0	0	0	1138486460	2006-01-28	0	1138486460	2006-01-28	28	1	-99.99	-99.99	-99.99	0	0			99999.99	99999.99	99999.99		-10	-10	-10
2340697		3148	60686	2006-01-28	3	67	-12.301	S	131.708	E	-5.865	S	160.431	E	6	0	-129	364	4	401 649018.6	0	00 249 38	0	0	0	0	0	1138488330	2006-01-28	0	1138488330	2006-01-28	28	1	-99.99	-99.99	-99.99	0	0			99999.99	99999.99	99999.99		-10	-10	-10
2340700		3148	60686	2006-02-01	2	56	-12.291	S	131.771	E	-6.743	S	156.386	E	9	0	-128	546	3	401 648977.1	0	00 233 36	0	0	0	0	0	1138834350	2006-02-01	0	1138834350	2006-02-01	32	1	-99.99	-99.99	-99.99	0	0			99999.99	99999.99	99999.99		-10	-10	-10
2340701		3148	60686	2006-02-01	3	66	-12.294	S	131.783	E	-15.799	S	116.528	E	7	0	-128	546	3	401 648983.7	0	00 238 36	0	0	0	0	0	1138835030	2006-02-01	0	1138835030	2006-02-01	32	1	-99.99	-99.99	-99.99	0	0			99999.99	99999.99	99999.99		-10	-10	-10
2340702		3148	60686	2006-02-05	1	56	-12.33	S	132.097	E	-17.802	S	108.229	E	6	0	-126	409	3	401 648880.3	0	00 255 34	0	0	0	0	0	1139159690	2006-02-05	0	1139159690	2006-02-05	36	1.16	-99.99	-99.99	-99.99	0	0			99999.99	99999.99	99999.99		-10	-10	-10
2340705		3148	60686	2006-02-05	2	57	-12.332	S	132.079	E	-10.212	S	141.256	E	9	0	-123	409	3	401 648996.6	0	00 251 40	0	0	0	0	0	1139177550	2006-02-05	0	1139177550	2006-02-05	36	1.24	-99.99	-99.99	-99.99	0	0			99999.99	99999.99	99999.99		-10	-10	-10
2340711		3148	60686	2006-02-09	1	66	-12.21	S	131.853	E	-4.177	S	166.442	E	4	0	-131	227	3	401 648936.4	0	00 244 37	0	0	0	0	0	1139520090	2006-02-09	0	1139520090	2006-02-09	40	-1	-99.99	-99.99	-99.99	0	0			99999.99	99999.99	99999.99		-10	-10	-10
2340712		3148	60686	2006-02-09	3	66	-12.224	S	131.869	E	-15.379	S	118.155	E	9	0	-129	546	3	401 648989.3	0	00 251 40	0	0	0	0	0	1139526120	2006-02-09	0	1139526120	2006-02-09	40	0.48	-99.99	-99.99	-99.99	0	0			99999.99	99999.99	99999.99		-10	-10	-10
2340713		3148	60686	2006-02-09	3	66	-12.223	S	131.861	E	-8.522	S	148.276	E	9	0	-126	500	3	401 648991.3	0	00 252 40	0	0	0	0	0	1139526510	2006-02-09	0	1139526510	2006-02-09	40	0.01	-99.99	-99.99	-99.99	0	0			99999.99	99999.99	99999.99		-10	-10	-10
2340717		3148	60686	2006-02-13	3	66	-12.28	S	131.778	E	-9.62	S	143.277	E	10	0	-126	500	3	401 648990.7	0	00 244 39	0	0	0	0	0	1139868600	2006-02-13	0	1139868600	2006-02-13	44	1	-99.99	-99.99	-99.99	0	0			99999.99	99999.99	99999.99		-10	-10	-10
2340718		3148	60686	2006-02-13	2	57	-12.275	S	131.774	E	-9.446	S	144.396	E	9	0	-122	500	3	401 649011.1	0	00 250 40	0	0	0	0	0	1139872650	2006-02-13	0	1139872650	2006-02-13	44	1	-99.99	-99.99	-99.99	0	0			99999.99	99999.99	99999.99		-10	-10	-10
2340723		3148	60686	2006-02-17	1	57	-12.325	S	131.785	E	-15.038	S	120.078	E	12	0	-122	683	3	401 648998.4	0	00 246 42	0	0	0	0	0	1140217010	2006-02-17	0	1140217010	2006-02-17	48	1.25	-99.99	-99.99	-99.99	0	0			99999.99	99999.99	99999.99		-10	-10	-10
2340724		3148	60686	2006-02-17	1	56	-12.332	S	131.775	E	-10.397	S	140.386	E	6	0	-127	273	3	401 649005.8	0	00 243 42	0	0	0	0	0	1140218630	2006-02-17	0	1140218630	2006-02-17	48	1	-99.99	-99.99	-99.99	0	0			99999.99	99999.99	99999.99		-10	-10	-10
2340736		3148	60686	2006-03-09	1	56	-12.359	S	131.705	E	-8.602	S	148.493	E	6	0	-128	500	3	401 648945.3	0	00 238 33	0	0	0	0	0	1141929120	2006-03-09	0	1141929120	2006-03-09	68	1.68	-99.99	-99.99	-99.99	0	0			99999.99	99999.99	99999.99		-10	-10	-10
2340747		3148	60686	2006-03-17	3	67	-12.276	S	131.774	E	-7.914	S	150.417	E	13	0	-127	591	3	401 649038.3	0	00 180 40	0	0	0	0	0	1142632580	2006-03-17	0	1142632580	2006-03-17	76	1	-99.99	-99.99	-99.99	0	0			99999.99	99999.99	99999.99		-10	-10	-10
2340748		3148	60686	2006-03-17	2	67	-12.28	S	131.775	E	-5.82	S	160.689	E	6	0	-129	273	4	401 649051.8	0	00 180 40	0	0	0	0	0	1142635430	2006-03-17	0	1142635430	2006-03-17	76	1	-99.99	-99.99	-99.99	0	0			99999.99	99999.99	99999.99		-10	-10	-10
2340750		3148	60686	2006-03-21	1	56	-12.043	S	131.335	E	-14.275	S	121.44	E	10	0	-126	634	3	401 648990.6	0	00 94 37	0	0	0	0	0	1142966580	2006-03-21	0	1142966580	2006-03-21	80	-3.46	-99.99	-99.99	-99.99	0	0			99999.99	99999.99	99999.99		-10	-10	-10
2340756		3148	60686	2006-03-25	1	66	-12.266	S	131.211	E	-21.203	S	90.77	E	7	0	-134	273	3	401 649033.8	0	00 201 41	0	0	0	0	0	1143318670	2006-03-25	0	1143318670	2006-03-25	84	8.02	-99.99	-99.99	-99.99	0	0			99999.99	99999.99	99999.99		-10	-10	-10
2340757		3148	60686	2006-03-25	1	58	-12.261	S	131.19	E	-7.26	S	153.159	E	7	0	-126	409	4	401 649057.4	0	00 196 42	0	0	0	0	0	1143327380	2006-03-25	0	1143327380	2006-03-25	84	14.61	-99.99	-99.99	-99.99	0	0			99999.99	99999.99	99999.99		-10	-10	-10
2340780		3148	60686	2006-04-22	1	57	-12.254	S	131.768	E	-14.71	S	120.811	E	8	0	-125	561	4	401 649069.3	0	00 100 42	0	0	0	0	0	1145730320	2006-04-22	0	1145730320	2006-04-22	112	-0.4	-99.99	29.38	29.81	0	0			99999.99	99999.99	99999.99		-10	-10	-10
2340781		3148	60686	2006-04-22	1	68	-12.263	S	131.784	E	-2.933	S	173.116	E	4	0	-134	263	4	401 649085.5	0	00 130 43	0	0	0	0	0	1145740550	2006-04-22	0	1145740550	2006-04-22	112	1.03	-99.99	29.22	29.83	0	0			99999.99	99999.99	99999.99		-10	-10	-10
2340785		3148	60686	2006-04-26	2	68	-12.3	S	131.777	E	-4.518	S	166.47	E	11	0	-126	546	4	401 649109.9	0	00 253 43	0	0	0	0	0	1146070330	2006-04-26	0	1146070330	2006-04-26	116	1	-99.99	-99.99	-99.99	0	0			99999.99	99999.99	99999.99		-10	-10	-10
2340786		3148	60686	2006-04-26	2	57	-12.315	S	131.774	E	-15.29	S	118.354	E	10	0	-124	682	3	401 649122.2	0	00 253 44	0	0	0	0	0	1146076280	2006-04-26	0	1146076280	2006-04-26	116	1	-99.99	-99.99	-99.99	0	0			99999.99	99999.99	99999.99		-10	-10	-10
2340787		3148	60686	2006-04-26	2	68	-12.325	S	131.78	E	-5.855	S	159.383	E	4	0	-131	227	4	401 649123.6	0	00 253 45	0	0	0	0	0	1146084100	2006-04-26	0	1146084100	2006-04-26	116	1	-99.99	-99.99	-99.99	0	0			99999.99	99999.99	99999.99		-10	-10	-10
2340788		3148	60686	2006-04-26	2	68	-12.33	S	131.776	E	-17.089	S	111.154	E	4	0	-131	273	4	401 649125.5	0	00 254 46	0	0	0	0	0	1146090170	2006-04-26	0	1146090170	2006-04-26	116	1	-99.99	-99.99	-99.99	0	0			99999.99	99999.99	99999.99		-10	-10	-10
2340791		3148	60686	2006-04-30	3	66	-12.254	S	131.921	E	-11.305	S	135.993	E	7	0	-124	455	3	401 649075.4	0	00 183 46	0	0	0	0	0	1146432580	2006-04-30	0	1146432580	2006-04-30	120	0.48	-99.99	-99.99	-99.99	0	0			99999.99	99999.99	99999.99		-10	-10	-10
2340792		3148	60686	2006-04-30	3	66	-12.258	S	131.918	E	-4.791	S	165.092	E	6	0	-128	455	3	401 649077.0	0	00 188 45	0	0	0	0	0	1146432760	2006-04-30	0	1146432760	2006-04-30	120	0.84	-99.99	-99.99	-99.99	0	0			99999.99	99999.99	99999.99		-10	-10	-10
2340795		3148	60686	2006-05-04	2	58	-12.241	S	131.754	E	-5.344	S	161.247	E	9	0	-128	601	4	401 649137.3	0	00 229 46	0	0	0	0	0	1146775180	2006-05-04	0	1146775180	2006-05-04	124	-1	-99.99	28.06	-99.99	0	0			99999.99	99999.99	99999.99		-10	-10	-10
2340796		3148	60686	2006-05-04	2	58	-12.24	S	131.757	E	-5.554	S	161.268	E	10	0	-127	586	4	401 649145.3	0	00 140 46	0	0	0	0	0	1146778780	2006-05-04	0	1146778780	2006-05-04	124	-1	-99.99	28.06	-99.99	0	0			99999.99	99999.99	99999.99		-10	-10	-10
2340797		3148	60686	2006-05-04	3	66	-12.244	S	131.753	E	-16.587	S	112.986	E	7	0	-129	557	3	401 649145.9	0	00 234 46	0	0	0	0	0	1146781180	2006-05-04	0	1146781180	2006-05-04	124	-1	-99.99	28.08	-99.99	0	0			99999.99	99999.99	99999.99		-10	-10	-10
2340799		3148	60686	2006-05-08	2	57	-12.244	S	131.766	E	-6.14	S	158.972	E	9	0	-124	616	4	401 649106.9	0	00 123 43	0	0	0	0	0	1147108020	2006-05-08	0	1147108020	2006-05-08	128	-1	-99.99	28.08	-99.99	0	0			99999.99	99999.99	99999.99		-10	-10	-10
2340800		3148	60686	2006-05-08	2	56	-12.232	S	131.766	E	-16.14	S	114.573	E	7	0	-126	366	4	401 649118.6	0	00 127 46	0	0	0	0	0	1147111000	2006-05-08	0	1147111000	2006-05-08	128	-1	-99.99	28	-99.99	0	0			99999.99	99999.99	99999.99		-10	-10	-10
2340801		3148	60686	2006-05-08	2	58	-12.244	S	131.76	E	-16.971	S	110.788	E	7	0	-126	520	4	401 649127.6	0	00 98 49	0	0	0	0	0	1147113880	2006-05-08	0	1147113880	2006-05-08	128	-1	-99.99	28.08	-99.99	0	0			99999.99	99999.99	99999.99		-10	-10	-10
2340807		3148	60686	2006-05-16	3	68	-12.274	S	131.777	E	0.638	N	0.388	E	8	0	-126	500	4	401 649137.6	0	00 246 47	0	0	0	0	0	1147817030	2006-05-16	0	1147817030	2006-05-16	136	1	-99.99	-99.99	-99.99	0	0			99999.99	99999.99	99999.99		-10	-10	-10
2340821		3148	60686	2006-06-01	2	56	-12.272	S	131.773	E	-20.201	S	95.954	E	9	0	-127	477	3	401 649172.5	0	00 210 46	0	0	0	0	0	1149189320	2006-06-01	0	1149189320	2006-06-01	152	1	-99.99	-99.99	24.48	0	0			99999.99	99999.99	99999.99		-10	-10	-10
2340822		3148	60686	2006-06-01	2	58	-12.269	S	131.774	E	-9.578	S	143.442	E	8	2	-119	364	3	401 649185.4	0	00 211 48	0	0	0	0	0	1149196840	2006-06-01	0	1149196840	2006-06-01	152	1	-99.99	-99.99	24.51	0	0			99999.99	99999.99	99999.99		-10	-10	-10
2340835		3148	60686	2006-06-21	2	68	-12.264	S	131.777	E	-5.416	S	162.066	E	10	0	-126	437	4	401 649181.9	0	00 225 46	0	0	0	0	0	1150925820	2006-06-21	0	1150925820	2006-06-21	172	0.88	-99.99	-99.99	24.55	0	0			99999.99	99999.99	99999.99		-10	-10	-10
2340838		3148	60686	2006-06-25	3	68	-12.264	S	131.778	E	-6.315	S	158.183	E	7	0	-129	641	4	401 649148.3	0	00 187 46	0	0	0	0	0	1151271940	2006-06-25	0	1151271940	2006-06-25	176	0.9	-99.99	-99.99	24.53	0	0			99999.99	99999.99	99999.99		-10	-10	-10
2340845		3148	60686	2006-07-07	2	68	-12.218	S	131.861	E	-13.211	S	127.55	E	10	4	-119	591	3	401 649165.4	0	02 185 48	0	0	0	0	0	1152309430	2006-07-07	0	1152309430	2006-07-07	188	-0.79	-99.99	-99.99	-99.99	0	0			99999.99	99999.99	99999.99		-10	-10	-10
2340846		3148	60686	2006-07-07	3	66	-12.219	S	131.858	E	-8.987	S	146.297	E	12	0	-121	591	3	401 649165.9	0	00 187 47	0	0	0	0	0	1152310240	2006-07-07	0	1152310240	2006-07-07	188	-0.65	-99.99	-99.99	-99.99	0	0			99999.99	99999.99	99999.99		-10	-10	-10
2340848		3148	60686	2006-07-15	1	56	-12.256	S	131.985	E	-7.36	S	153.356	E	8	0	-123	542	3	401 649070.6	0	00 161 43	0	0	0	0	0	1152981610	2006-07-15	0	1152981610	2006-07-15	196	-1.64	-99.99	24.64	25.48	0	0			99999.99	99999.99	99999.99		-10	-10	2.67774
2340849		3148	60686	2006-07-15	2	56	-12.275	S	132.005	E	-4.916	S	164.763	E	11	0	-126	637	3	401 649090.7	0	00 160 45	0	0	0	0	0	1152982200	2006-07-15	0	1152982200	2006-07-15	196	-1	-99.99	24.64	25.53	0	0			99999.99	99999.99	99999.99		-10	-10	2.77052
2340850		3148	60686	2006-07-15	1	58	-12.275	S	132.026	E	-21.708	S	91.134	E	7	0	-129	545	4	401 649098.8	0	00 127 45	0	0	0	0	0	1152983150	2006-07-15	0	1152983150	2006-07-15	196	-1	-99.99	24.67	25.56	0	0			99999.99	99999.99	99999.99		-10	-10	2.77002
2340855		3148	60686	2006-07-19	1	66	-12.227	S	131.925	E	-18.282	S	104.939	E	4	0	-125	420	3	401 649194.7	0	00 156 42	0	0	0	0	0	1153333240	2006-07-19	0	1153333240	2006-07-19	200	-1.5	-99.99	-99.99	-99.99	0	0			99999.99	99999.99	99999.99		-10	-10	-10
2340856		3148	60686	2006-07-19	2	56	-12.221	S	131.926	E	-16.139	S	114.243	E	11	0	-122	657	3	401 649196.6	0	00 176 46	0	0	0	0	0	1153334100	2006-07-19	0	1153334100	2006-07-19	200	-1.56	-99.99	-99.99	-99.99	0	0			99999.99	99999.99	99999.99		-10	-10	-10
2340866		3148	60686	2006-07-27	1	65	-12.348	S	131.782	E	-6.526	S	157.545	E	4	0	-130	364	3	401 649109.8	0	00 177 45	0	0	0	0	0	1154019850	2006-07-27	0	1154019850	2006-07-27	208	1.81	-99.99	-99.99	-99.99	0	0			99999.99	99999.99	99999.99		-10	-10	-10
2340875		3148	60686	2006-07-31	3	66	-12.275	S	131.784	E	-17.759	S	107.056	E	9	0	-125	623	3	401 649118.8	0	00 198 47	0	0	0	0	0	1154371750	2006-07-31	0	1154371750	2006-07-31	212	1.02	-99.99	-99.99	-99.99	0	0			99999.99	99999.99	99999.99		-10	-10	-10
2340880		3148	60686	2006-08-08	2	66	-12.209	S	131.89	E	-18.802	S	101.994	E	9	0	-125	465	3	401 649128.7	0	00 165 44	0	0	0	0	0	1155063540	2006-08-08	0	1155063540	2006-08-08	220	-0.35	-99.99	-99.99	-99.99	0	0			99999.99	99999.99	99999.99		-10	-10	-10
2340881		3148	60686	2006-08-08	2	67	-12.208	S	131.905	E	-5.198	S	163.122	E	7	0	-126	510	3	401 649159.9	0	00 183 47	0	0	0	0	0	1155072920	2006-08-08	0	1155072920	2006-08-08	220	-1.16	24.13	24.4	25.99	0	0			99999.99	99999.99	99999.99		-10	-10	2.98997
2340887		3148	60686	2006-08-12	2	56	-12.304	S	132.07	E	-19.563	S	99.412	E	8	0	-126	418	3	401 649137.7	0	00 172 47	0	0	0	0	0	1155409370	2006-08-12	0	1155409370	2006-08-12	224	1	-99.99	-99.99	-99.99	0	0			99999.99	99999.99	99999.99		-10	-10	-10
2340888		3148	60686	2006-08-12	2	68	-12.301	S	132.07	E	-5.77	S	159.964	E	4	0	-127	234	4	401 649127.8	0	00 118 47	0	0	0	0	0	1155415840	2006-08-12	0	1155415840	2006-08-12	224	1	-99.99	-99.99	-99.99	0	0			99999.99	99999.99	99999.99		-10	-10	-10
2340890		3148	60686	2006-08-16	2	56	-12.32	S	131.779	E	-6.973	S	155.478	E	10	0	-124	642	3	401 649125.6	0	00 192 48	0	0	0	0	0	1155765020	2006-08-16	0	1155765020	2006-08-16	228	1	-99.99	-99.99	-99.99	0	0			99999.99	99999.99	99999.99		-10	-10	-10
2340892		3148	60686	2006-08-20	3	68	-12.274	S	131.777	E	-9.834	S	142.811	E	6	0	-122	326	4	401 649104.8	0	00 168 45	0	0	0	0	0	1156095270	2006-08-20	0	1156095270	2006-08-20	232	1	-99.99	24.5	26.7	0	0			99999.99	99999.99	99999.99		-10	-10	-10
2340893		3148	60686	2006-08-20	1	68	-12.282	S	131.782	E	-19.099	S	100.925	E	6	0	-126	318	3	401 649111.3	0	00 176 47	0	0	0	0	0	1156098810	2006-08-20	0	1156098810	2006-08-20	232	1	-99.99	24.39	26.8	0	0			99999.99	99999.99	99999.99		-10	-10	-10
2340896		3148	60686	2006-08-20	2	58	-12.265	S	131.775	E	-16.481	S	113.906	E	8	0	-127	552	4	401 649121.1	0	00 124 46	0	0	0	0	0	1156112840	2006-08-20	0	1156112840	2006-08-20	232	0.9	-99.99	24.59	26.62	0	0			99999.99	99999.99	99999.99		-10	-10	-10
2340901		3148	60686	2006-08-28	1	66	-12.111	S	132.533	E	-16.22	S	114.965	E	4	0	-125	316	3	401 649102.6	0	00 131 46	0	0	0	0	0	1156803890	2006-08-28	0	1156803890	2006-08-28	240	1	25.51	25.18	25.84	0	0			99999.99	99999.99	99999.99		-10	-10	-10
2340905		3148	60686	2006-09-01	1	67	-12.276	S	132.883	E	-20.035	S	98.487	E	5	0	-128	354	4	401 649141.3	0	00 161 46	0	0	0	0	0	1157135640	2006-09-01	0	1157135640	2006-09-01	244	14.75	-99.99	-99.99	-99.99	0	0			99999.99	99999.99	99999.99		-10	-10	-10
2340907		3148	60686	2006-09-01	2	58	-12.258	S	132.865	E	-10.656	S	139.821	E	6	0	-124	318	3	401 649131.9	0	00 190 45	0	0	0	0	0	1157146500	2006-09-01	0	1157146500	2006-09-01	244	5.05	-99.99	-99.99	-99.99	0	0			99999.99	99999.99	99999.99		-10	-10	-10
2340913		3148	60686	2006-09-05	3	68	-12.478	S	132.417	E	-16.032	S	117.127	E	5	0	-125	364	4	401 649106.6	0	00 167 48	0	0	0	0	0	1157494850	2006-09-05	0	1157494850	2006-09-05	248	2.27	-99.99	-99.99	-99.99	0	0			99999.99	99999.99	99999.99		-10	-10	-10
2340915		3148	60686	2006-09-09	3	67	-12.526	S	132.408	E	-16.092	S	117.046	E	9	0	-125	409	4	401 649017.4	0	00 255 47	0	0	0	0	0	1157818590	2006-09-09	0	1157818590	2006-09-09	252	3.66	-99.99	-99.99	-99.99	0	0			99999.99	99999.99	99999.99		-10	-10	-10
2340919		3148	60686	2006-09-09	1	57	-12.516	S	132.428	E	-10.228	S	142.294	E	7	0	-125	670	3	401 649136.1	0	00 138 46	0	0	0	0	0	1157837470	2006-09-09	0	1157837470	2006-09-09	252	1.31	-99.99	-99.99	-99.99	0	0			99999.99	99999.99	99999.99		-10	-10	-10
2340921		3148	60686	2006-09-13	3	68	-12.493	S	132.416	E	-10.829	S	139.603	E	10	0	-123	455	3	401 649078.4	0	00 219 46	0	0	0	0	0	1158161480	2006-09-13	0	1158161480	2006-09-13	256	1.04	-99.99	-99.99	-99.99	0	0			99999.99	99999.99	99999.99		-10	-10	-10
2340923		3148	60686	2006-09-13	3	68	-12.494	S	132.415	E	-13.544	S	127.62	E	7	0	-124	364	3	401 649068.5	0	00 247 48	0	0	0	0	0	1158170720	2006-09-13	0	1158170720	2006-09-13	256	1.1	-99.99	-99.99	-99.99	0	0			99999.99	99999.99	99999.99		-10	-10	-10
2340926		3148	60686	2006-09-13	2	68	-12.493	S	132.395	E	-2.704	S	175.818	E	7	0	-133	364	3	401 649110.1	0	00 194 49	0	0	0	0	0	1158181630	2006-09-13	0	1158181630	2006-09-13	256	2.3	-99.99	-99.99	-99.99	0	0			99999.99	99999.99	99999.99		-10	-10	-10
2340927		3148	60686	2006-09-13	2	67	-12.481	S	132.415	E	-15.622	S	118.96	E	5	0	-121	310	4	401 649128.9	0	00 193 48	0	0	0	0	0	1158185840	2006-09-13	0	1158185840	2006-09-13	256	1.6	-99.99	-99.99	-99.99	0	0			99999.99	99999.99	99999.99		-10	-10	-10
2340935		3148	60686	2006-09-21	1	52	-12.44	S	131.779	E	-22.313	S	88.861	E	5	0	-132	434	3	401 649016.3	0	00 184 42	0	0	0	0	0	1158859120	2006-09-21	0	1158859120	2006-09-21	264	14.18	-99.99	-99.99	-99.99	0	0			99999.99	99999.99	99999.99		-10	-10	-10
2340937		3148	60686	2006-09-21	2	56	-12.475	S	131.745	E	-20.203	S	97.193	E	7	0	-128	542	3	401 649048.1	0	00 182 46	0	0	0	0	0	1158864070	2006-09-21	0	1158864070	2006-09-21	264	8.1	-99.99	-99.99	-99.99	0	0			99999.99	99999.99	99999.99		-10	-10	-10
2340939		3148	60686	2006-09-21	1	68	-12.47	S	131.709	E	-4.129	S	168.617	E	5	0	-130	318	4	401 649065.7	0	00 176 48	0	0	0	0	0	1158873720	2006-09-21	0	1158873720	2006-09-21	264	1.65	-99.99	-99.99	-99.99	0	0			99999.99	99999.99	99999.99		-10	-10	-10
2340940		3148	60686	2006-09-21	3	68	-12.474	S	131.72	E	-14.858	S	121.497	E	8	1	-120	424	4	401 649051.4	0	00 178 48	0	0	0	0	0	1158876810	2006-09-21	0	1158876810	2006-09-21	264	3.06	-99.99	-99.99	-99.99	0	0			99999.99	99999.99	99999.99		-10	-10	-10
2340942		3148	60686	2006-09-25	3	66	-12.459	S	131.72	E	-17.147	S	111.448	E	9	0	-125	500	3	401 648974.1	0	00 255 48	0	0	0	0	0	1159201930	2006-09-25	0	1159201930	2006-09-25	268	1.63	-99.99	-99.99	-99.99	0	0			99999.99	99999.99	99999.99		-10	-10	-10
2340943		3148	60686	2006-09-25	3	65	-12.458	S	131.72	E	-4.09	S	169.104	E	8	0	-128	455	3	401 648973.9	0	00 255 48	0	0	0	0	0	1159202270	2006-09-25	0	1159202270	2006-09-25	268	1.58	-99.99	-99.99	-99.99	0	0			99999.99	99999.99	99999.99		-10	-10	-10
2340946		3148	60686	2006-09-25	1	57	-12.472	S	131.721	E	-20.388	S	96.658	E	6	0	-131	373	4	401 649021.4	0	00 202 46	0	0	0	0	0	1159209680	2006-09-25	0	1159209680	2006-09-25	268	2.9	-99.99	-99.99	-99.99	0	0			99999.99	99999.99	99999.99		-10	-10	-10
2340957		3148	60686	2006-10-07	2	58	-12.485	S	131.714	E	-7.678	S	153.095	E	15	0	-126	735	3	401 649041.9	0	00 210 48	0	0	0	0	0	1160258080	2006-10-07	0	1160258080	2006-10-07	280	2.86	-99.99	-99.99	-99.99	0	0			99999.99	99999.99	99999.99		-10	-10	-10
2340958		3148	60686	2006-10-07	2	56	-12.48	S	131.73	E	-13.982	S	125.267	E	11	2	-119	500	3	401 649048.3	0	00 209 48	0	0	0	0	0	1160258880	2006-10-07	0	1160258880	2006-10-07	280	7.28	-99.99	-99.99	-99.99	0	0			99999.99	99999.99	99999.99		-10	-10	-10
2340982		3148	60686	2006-12-26	1	66	-12.497	S	131.719	E	-3.411	S	172.085	E	4	0	-134	273	3	401 648989.4	0	00 253 44	0	0	0	0	0	1167171150	2006-12-26	0	1167171150	2006-12-26	360	5.96	-99.99	-99.99	-99.99	0	0			99999.99	99999.99	99999.99		-10	-10	-10
2340983		3148	60686	2006-12-26	3	66	-12.495	S	131.719	E	-9.628	S	143.995	E	10	0	-126	637	3	401 648992.4	0	00 253 45	0	0	0	0	0	1167172650	2006-12-26	0	1167172650	2006-12-26	360	5.67	-99.99	-99.99	-99.99	0	0			99999.99	99999.99	99999.99		-10	-10	-10
2340989		3148	60686	2006-12-30	1	56	-12.48	S	131.731	E	-15.023	S	120.768	E	7	0	-126	409	4	401 648971.6	0	00 255 46	0	0	0	0	0	1167521150	2006-12-30	0	1167521150	2006-12-30	364	7.62	-99.99	-99.99	-99.99	0	0			99999.99	99999.99	99999.99		-10	-10	-10
2344046		3148	60686	2007-01-15	1	56	-12.281	S	131.171	E	-8.134	S	149.853	E	9	0	-124	500	3	401 648822.1	0	05 105 84	0	0	0	0	0	1168884770	2007-01-15	0	1168884770	2007-01-15	15	19.03	-99.99	-99.99	-99.99	0	0			99999.99	99999.99	99999.99		-10	-10	-10
2344048		3148	60686	2007-01-15	3	66	-12.279	S	131.182	E	-7.364	S	153.243	E	8	0	-128	318	3	401 648974.6	0	00 207 45	0	0	0	0	0	1168901610	2007-01-15	0	1168901610	2007-01-15	15	19.25	-99.99	-99.99	-99.99	0	0			99999.99	99999.99	99999.99		-10	-10	-10
2344049		3148	60686	2007-01-15	2	66	-12.281	S	131.191	E	-13.695	S	124.997	E	4	0	-127	420	3	401 648979.6	0	00 199 45	0	0	0	0	0	1168903220	2007-01-15	0	1168903220	2007-01-15	15	18.73	-99.99	-99.99	-99.99	0	0			99999.99	99999.99	99999.99		-10	-10	-10
2344062		3148	60686	2007-02-12	3	66	-12.273	S	131.782	E	-13.584	S	125.858	E	7	0	-124	318	3	401 648915.6	0	00 238 46	0	0	0	0	0	1171324040	2007-02-12	0	1171324040	2007-02-12	43	1	-99.99	-99.99	31.9	0	0			99999.99	99999.99	99999.99		-10	-10	-10
2341244		3148	61678	2006-01-04	1	66	-12.239	S	131.84	E	-22.942	S	83.657	E	5	0	-132	297	4	401 646931.3	0	00 213 40	0	0	0	0	0	1136404710	2006-01-04	0	1136404710	2006-01-04	4	1.14	-99.99	-99.99	-99.99	0	0			99999.99	99999.99	99999.99		-10	-10	-10
2341261		3148	61678	2006-01-20	1	56	-12.245	S	132.158	E	-4.986	S	163.25	E	13	0	-129	552	3	401 646862.3	0	00 247 32	0	0	0	0	0	1137770320	2006-01-20	0	1137770320	2006-01-20	20	23.18	-99.99	-99.99	-99.99	0	0			99999.99	99999.99	99999.99		-10	-10	-10
2341276		3148	61678	2006-02-01	1	57	-12.255	S	132.145	E	-4.714	S	164.451	E	7	0	-130	473	3	401 646947.1	0	00 235 36	0	0	0	0	0	1138829040	2006-02-01	0	1138829040	2006-02-01	32	21.16	-99.99	-99.99	-99.99	0	0			99999.99	99999.99	99999.99		-10	-10	-10
2341286		3148	61678	2006-02-13	3	56	-12.233	S	131.348	E	-9.369	S	143.63	E	10	0	-126	425	3	401 646879.1	0	00 247 35	0	0	0	0	0	1139868460	2006-02-13	0	1139868460	2006-02-13	44	2.46	-99.99	-99.99	-99.99	0	0			99999.99	99999.99	99999.99		-10	-10	-10
2341290		3148	61678	2006-02-21	3	67	-12.284	S	131.46	E	-9.079	S	145.329	E	8	0	-123	340	3	401 646931.6	0	64 183 166	0	0	0	0	0	1140559610	2006-02-21	0	1140559610	2006-02-21	52	2.83	-99.99	31.47	31.37	0	0			99999.99	99999.99	99999.99		-10	-10	-10
2341295		3148	61678	2006-02-25	1	66	-12.278	S	131.56	E	-3.217	S	170.295	E	4	0	-133	340	4	401 646894.4	0	00 254 34	0	0	0	0	0	1140902040	2006-02-25	0	1140902040	2006-02-25	56	0.36	-99.99	31.63	30.65	0	0			99999.99	99999.99	99999.99		-10	-10	-10
2341298		3148	61678	2006-03-01	1	56	-12.342	S	131.696	E	-18.216	S	105.346	E	7	0	-128	345	3	401 646839.9	0	00 246 32	0	0	0	0	0	1141243230	2006-03-01	0	1141243230	2006-03-01	60	1.12	-99.99	-99.99	-99.99	0	0			99999.99	99999.99	99999.99		-10	-10	-10
2341299		3148	61678	2006-03-01	3	66	-12.352	S	131.689	E	-8.788	S	146.909	E	4	0	-125	297	3	401 646892.8	0	00 252 34	0	0	0	0	0	1141250520	2006-03-01	0	1141250520	2006-03-01	60	1.7	-99.99	-99.99	-99.99	0	0			99999.99	99999.99	99999.99		-10	-10	-10
2341300		3148	61678	2006-03-01	1	66	-12.34	S	131.678	E	-2.137	S	176.709	E	4	0	-136	340	3	401 646893.9	0	00 186 34	0	0	0	0	0	1141250970	2006-03-01	0	1141250970	2006-03-01	60	1.27	-99.99	-99.99	-99.99	0	0			99999.99	99999.99	99999.99		-10	-10	-10
2341309		3148	61678	2006-03-17	3	68	-12.345	S	131.713	E	-7.956	S	150.515	E	12	0	-123	637	3	401 646965.9	0	00 251 38	0	0	0	0	0	1142632630	2006-03-17	0	1142632630	2006-03-17	76	1.55	-99.99	-99.99	-99.99	0	0			99999.99	99999.99	99999.99		-10	-10	-10
2341312		3148	61678	2006-03-21	1	56	-12.345	S	131.718	E	-14.713	S	121.204	E	7	0	-127	425	3	401 646966.8	0	00 231 34	0	0	0	0	0	1142966580	2006-03-21	0	1142966580	2006-03-21	80	1.72	-99.99	-99.99	-99.99	0	0			99999.99	99999.99	99999.99		-10	-10	-10
2341328		3148	61678	2006-04-02	3	68	-12.354	S	131.702	E	-7.106	S	154.071	E	4	0	-126	340	4	401 647019.4	0	00 253 42	0	0	0	0	0	1144011020	2006-04-02	0	1144011020	2006-04-02	92	1.33	-99.99	-99.99	-99.99	0	0			99999.99	99999.99	99999.99		-10	-10	-10
2341330		3148	61678	2006-04-06	2	56	-12.337	S	131.689	E	-6.634	S	155.988	E	8	0	-127	467	4	401 646896.7	0	00 255 38	0	0	0	0	0	1144334430	2006-04-06	0	1144334430	2006-04-06	96	1.15	-99.99	-99.99	-99.99	0	0			99999.99	99999.99	99999.99		-10	-10	-10
2341331		3148	61678	2006-04-06	2	66	-12.34	S	131.692	E	-4.276	S	167.103	E	7	0	-128	425	3	401 646944.4	0	00 255 41	0	0	0	0	0	1144339720	2006-04-06	0	1144339720	2006-04-06	96	1.19	-99.99	-99.99	-99.99	0	0			99999.99	99999.99	99999.99		-10	-10	-10
2341333		3148	61678	2006-04-06	2	66	-12.337	S	131.703	E	-15.151	S	119.049	E	4	0	-125	340	3	401 646992.4	0	00 254 41	0	0	0	0	0	1144345760	2006-04-06	0	1144345760	2006-04-06	96	1.04	-99.99	-99.99	-99.99	0	0			99999.99	99999.99	99999.99		-10	-10	-10
2341338		3148	61678	2006-04-14	2	66	-12.345	S	131.687	E	-7.484	S	152.688	E	4	0	-128	170	3	401 646930.1	0	00 255 37	0	0	0	0	0	1145026170	2006-04-14	0	1145026170	2006-04-14	104	1.55	-99.99	-99.99	-99.99	0	0			99999.99	99999.99	99999.99		-10	-10	-10
2341353		3148	61678	2006-05-12	3	68	-12.341	S	131.706	E	-15.732	S	117.069	E	6	0	-132	297	4	401 647008.3	0	00 255 42	0	0	0	0	0	1147449920	2006-05-12	0	1147449920	2006-05-12	132	1.17	-99.99	-99.99	-99.99	0	0			99999.99	99999.99	99999.99		-10	-10	-10
2341362		3148	61678	2006-05-20	3	66	-12.335	S	131.709	E	-16.473	S	113.126	E	6	1	-119	340	3	401 647033.7	0	00 252 41	0	0	0	0	0	1148148210	2006-05-20	0	1148148210	2006-05-20	140	1.05	-99.99	-99.99	-99.99	0	0			99999.99	99999.99	99999.99		-10	-10	-10
2341367		3148	61678	2006-05-24	3	68	-12.336	S	131.701	E	-10.03	S	141.711	E	9	1	-119	467	3	401 647062.4	0	00 250 43	0	0	0	0	0	1148505850	2006-05-24	0	1148505850	2006-05-24	144	1.01	-99.99	-99.99	-99.99	0	0			99999.99	99999.99	99999.99		-10	-10	-10
2341369		3148	61678	2006-05-28	2	66	-12.337	S	131.704	E	-0.278	S	-0.349	W	7	0	-126	467	4	401 646971.3	0	00 255 42	0	0	0	0	0	1148827170	2006-05-28	0	1148827170	2006-05-28	148	1.05	-99.99	-99.99	-99.99	0	0			99999.99	99999.99	99999.99		-10	-10	-10
2341374		3148	61678	2006-06-01	3	57	-12.336	S	131.698	E	-9.584	S	144.084	E	11	2	-117	595	3	401 647026.9	0	00 255 43	0	0	0	0	0	1149183400	2006-06-01	0	1149183400	2006-06-01	152	1.02	-99.99	-99.99	-99.99	0	0			99999.99	99999.99	99999.99		-10	-10	-10
2341376		3148	61678	2006-06-01	3	66	-12.336	S	131.7	E	-9.585	S	143.557	E	10	0	-121	637	3	401 647076.9	0	00 255 43	0	0	0	0	0	1149196770	2006-06-01	0	1149196770	2006-06-01	152	1	-99.99	-99.99	-99.99	0	0			99999.99	99999.99	99999.99		-10	-10	-10
2341378		3148	61678	2006-06-05	3	67	-12.335	S	131.705	E	-6.741	S	155.669	E	10	0	-126	552	4	401 646997.6	0	00 255 43	0	0	0	0	0	1149518910	2006-06-05	0	1149518910	2006-06-05	156	1.03	-99.99	-99.99	-99.99	0	0			99999.99	99999.99	99999.99		-10	-10	-10
2341379		3148	61678	2006-06-05	3	67	-12.337	S	131.7	E	-6.176	S	158.994	E	6	0	-129	382	3	401 647020.9	0	00 255 44	0	0	0	0	0	1149524980	2006-06-05	0	1149524980	2006-06-05	156	1	-99.99	-99.99	-99.99	0	0			99999.99	99999.99	99999.99		-10	-10	-10
2341381		3148	61678	2006-06-05	3	67	-12.337	S	131.7	E	-10.162	S	141.581	E	8	1	-119	340	3	401 647038.8	0	00 255 43	0	0	0	0	0	1149529380	2006-06-05	0	1149529380	2006-06-05	156	1	-99.99	-99.99	-99.99	0	0			99999.99	99999.99	99999.99		-10	-10	-10
2341387		3148	61678	2006-06-09	3	66	-12.339	S	131.71	E	-17.079	S	110.437	E	5	0	-125	359	3	401 647085.4	0	00 246 43	0	0	0	0	0	1149876590	2006-06-09	0	1149876590	2006-06-09	160	1.2	-99.99	-99.99	-99.99	0	0			99999.99	99999.99	99999.99		-10	-10	-10
2341388		3148	61678	2006-06-09	3	68	-12.337	S	131.707	E	-9.175	S	145.382	E	8	1	-120	467	3	401 647092.7	0	00 247 43	0	0	0	0	0	1149887870	2006-06-09	0	1149887870	2006-06-09	160	1.09	-99.99	-99.99	-99.99	0	0			99999.99	99999.99	99999.99		-10	-10	-10
2341390		3148	61678	2006-06-13	3	66	-12.402	S	131.686	E	-7.553	S	152.494	E	11	0	-123	595	3	401 647004.9	0	00 255 43	0	0	0	0	0	1150210590	2006-06-13	0	1150210590	2006-06-13	164	1.88	-99.99	-99.99	-99.99	0	0			99999.99	99999.99	99999.99		-10	-10	-10
2341394		3148	61678	2006-06-13	3	66	-12.393	S	131.695	E	-17.345	S	109.93	E	5	0	-129	380	4	401 647083.0	0	00 253 43	0	0	0	0	0	1150222160	2006-06-13	0	1150222160	2006-06-13	164	2	-99.99	-99.99	-99.99	0	0			99999.99	99999.99	99999.99		-10	-10	-10
2341398		3148	61678	2006-06-17	3	66	-12.353	S	131.709	E	-17.368	S	109.393	E	10	0	-122	510	3	401 647056.9	0	00 252 44	0	0	0	0	0	1150567880	2006-06-17	0	1150567880	2006-06-17	168	1.62	-99.99	-99.99	-99.99	0	0			99999.99	99999.99	99999.99		-10	-10	-10
2341404		3148	61678	2006-06-21	1	68	-12.359	S	131.673	E	-22.816	S	83.676	E	4	0	-134	212	4	401 647099.3	0	00 254 43	0	0	0	0	0	1150918830	2006-06-21	0	1150918830	2006-06-21	172	1.71	-99.99	-99.99	-99.99	0	0			99999.99	99999.99	99999.99		-10	-10	-10
2341407		3148	61678	2006-06-29	2	56	-12.378	S	131.673	E	-9.025	S	146.058	E	13	3	-118	637	3	401 647004.1	0	00 255 40	0	0	0	0	0	1151593860	2006-06-29	0	1151593860	2006-06-29	180	2	-99.99	-99.99	-99.99	0	0			99999.99	99999.99	99999.99		-10	-10	-10
2341410		3148	61678	2006-06-29	2	57	-12.378	S	131.68	E	-13.457	S	126.789	E	10	1	-120	637	3	401 647063.5	0	00 251 43	0	0	0	0	0	1151604660	2006-06-29	0	1151604660	2006-06-29	180	2	-99.99	-99.99	-99.99	0	0			99999.99	99999.99	99999.99		-10	-10	-10
2341412		3148	61678	2006-07-03	1	56	-12.369	S	131.638	E	-3.692	S	168.668	E	6	0	-129	467	4	401 646943.8	0	00 255 40	0	0	0	0	0	1151936640	2006-07-03	0	1151936640	2006-07-03	184	1	-99.99	-99.99	-99.99	0	0			99999.99	99999.99	99999.99		-10	-10	-10
2341414		3148	61678	2006-07-03	3	66	-12.365	S	131.675	E	-15.016	S	120.302	E	9	0	-122	552	3	401 646997.6	0	00 255 44	0	0	0	0	0	1151942590	2006-07-03	0	1151942590	2006-07-03	184	1.95	-99.99	-99.99	-99.99	0	0			99999.99	99999.99	99999.99		-10	-10	-10
2341416		3148	61678	2006-07-03	2	57	-12.367	S	131.678	E	-13.983	S	124.307	E	11	1	-120	510	3	401 647047.3	0	00 253 43	0	0	0	0	0	1151950650	2006-07-03	0	1151950650	2006-07-03	184	2	-99.99	-99.99	-99.99	0	0			99999.99	99999.99	99999.99		-10	-10	-10
2341418		3148	61678	2006-07-03	1	67	-12.36	S	131.669	E	-7.672	S	151.07	E	4	0	-132	680	3	401 647091.8	0	00 255 44	0	0	0	0	0	1151960890	2006-07-03	0	1151960890	2006-07-03	184	1.66	-99.99	-99.99	-99.99	0	0			99999.99	99999.99	99999.99		-10	-10	-10
2341420		3148	61678	2006-07-07	2	56	-12.353	S	131.691	E	-9.781	S	142.814	E	10	0	-124	425	3	401 647023.9	0	00 255 43	0	0	0	0	0	1152285570	2006-07-07	0	1152285570	2006-07-07	188	1.62	-99.99	-99.99	-99.99	0	0			99999.99	99999.99	99999.99		-10	-10	-10
2341421		3148	61678	2006-07-07	3	68	-12.35	S	131.695	E	-14.518	S	121.824	E	8	0	-125	339	3	401 647044.1	0	00 255 12	0	0	0	0	0	1152296450	2006-07-07	0	1152296450	2006-07-07	188	1.3	-99.99	-99.99	-99.99	0	0			99999.99	99999.99	99999.99		-10	-10	-10
2341422		3148	61678	2006-07-11	1	57	-12.337	S	131.65	E	-4.408	S	165.429	E	6	0	-130	425	4	401 647012.1	0	00 249 39	0	0	0	0	0	1152628260	2006-07-11	0	1152628260	2006-07-11	192	1	-99.99	-99.99	-99.99	0	0			99999.99	99999.99	99999.99		-10	-10	-10
2341424		3148	61678	2006-07-11	3	56	-12.35	S	131.697	E	-15.736	S	117.096	E	12	1	-120	563	3	401 647042.1	0	00 160 43	0	0	0	0	0	1152634290	2006-07-11	0	1152634290	2006-07-11	192	1.18	-99.99	-99.99	-99.99	0	0			99999.99	99999.99	99999.99		-10	-10	-10
2341428		3148	61678	2006-07-11	3	67	-12.352	S	131.694	E	-15.046	S	119.361	E	5	0	-123	382	3	401 647082.1	0	00 241 43	0	0	0	0	0	1152642390	2006-07-11	0	1152642390	2006-07-11	192	1.44	-99.99	-99.99	-99.99	0	0			99999.99	99999.99	99999.99		-10	-10	-10
2341432		3148	61678	2006-07-15	3	67	-12.365	S	131.675	E	-7.408	S	153.681	E	6	0	-127	382	4	401 647021.4	0	00 249 42	0	0	0	0	0	1152981720	2006-07-15	0	1152981720	2006-07-15	196	1.95	-99.99	-99.99	-99.99	0	0			99999.99	99999.99	99999.99		-10	-10	-10
2341433		3148	61678	2006-07-15	2	67	-12.365	S	131.675	E	-4.884	S	165.11	E	5	0	-131	467	4	401 647024.4	0	00 246 42	0	0	0	0	0	1152982230	2006-07-15	0	1152982230	2006-07-15	196	1.95	-99.99	-99.99	-99.99	0	0			99999.99	99999.99	99999.99		-10	-10	-10
2341434		3148	61678	2006-07-15	1	67	-12.366	S	131.679	E	-21.639	S	91.385	E	5	0	-131	212	4	401 647027.6	0	00 249 42	0	0	0	0	0	1152983120	2006-07-15	0	1152983120	2006-07-15	196	1.99	-99.99	-99.99	-99.99	0	0			99999.99	99999.99	99999.99		-10	-10	-10
2341435		3148	61678	2006-07-15	3	66	-12.365	S	131.681	E	-18.142	S	105.676	E	7	0	-124	425	3	401 647046.3	0	00 217 36	0	0	0	0	0	1152987700	2006-07-15	0	1152987700	2006-07-15	196	1.99	-99.99	-99.99	-99.99	0	0			99999.99	99999.99	99999.99		-10	-10	-10
2341436		3148	61678	2006-07-15	3	66	-12.363	S	131.679	E	-15.631	S	116.92	E	8	0	-121	340	3	401 647046.9	0	00 239 40	0	0	0	0	0	1152988160	2006-07-15	0	1152988160	2006-07-15	196	1.94	-99.99	-99.99	-99.99	0	0			99999.99	99999.99	99999.99		-10	-10	-10
2341437		3148	61678	2006-07-19	1	57	-12.354	S	131.666	E	-5.209	S	162.248	E	7	0	-128	425	4	401 647048.3	0	00 253 41	0	0	0	0	0	1153319950	2006-07-19	0	1153319950	2006-07-19	200	1.23	-99.99	-99.99	-99.99	0	0			99999.99	99999.99	99999.99		-10	-10	-10
2341441		3148	61678	2006-07-19	3	68	-12.355	S	131.691	E	-18.252	S	105.128	E	6	0	-125	297	4	401 647099.8	0	00 250 44	0	0	0	0	0	1153333350	2006-07-19	0	1153333350	2006-07-19	200	1.68	-99.99	-99.99	-99.99	0	0			99999.99	99999.99	99999.99		-10	-10	-10
2341442		3148	61678	2006-07-19	3	57	-12.352	S	131.696	E	-16.134	S	114.477	E	11	3	-117	510	4	401 647106.1	0	00 252 43	0	0	0	0	0	1153334140	2006-07-19	0	1153334140	2006-07-19	200	1.33	-99.99	-99.99	-99.99	0	0			99999.99	99999.99	99999.99		-10	-10	-10
2341445		3148	61678	2006-07-23	3	66	-12.359	S	131.689	E	-11.255	S	136.438	E	5	1	-118	255	3	401 647043.4	0	00 237 42	0	0	0	0	0	1153668740	2006-07-23	0	1153668740	2006-07-23	204	1.84	-99.99	-99.99	-99.99	0	0			99999.99	99999.99	99999.99		-10	-10	-10
2341447		3148	61678	2006-07-23	3	68	-12.361	S	131.683	E	-6.037	S	160.157	E	7	0	-130	382	4	401 647060.4	0	00 240 42	0	0	0	0	0	1153674050	2006-07-23	0	1153674050	2006-07-23	204	1.99	-99.99	-99.99	-99.99	0	0			99999.99	99999.99	99999.99		-10	-10	-10
2341450		3148	61678	2006-07-23	2	68	-12.356	S	131.689	E	-16.759	S	111.962	E	6	0	-122	391	4	401 647072.6	0	00 234 44	0	0	0	0	0	1153679850	2006-07-23	0	1153679850	2006-07-23	204	1.78	-99.99	-99.99	-99.99	0	0			99999.99	99999.99	99999.99		-10	-10	-10
2341451		3148	61678	2006-07-27	2	56	-12.399	S	131.684	E	-10.53	S	139.963	E	5	0	-123	255	3	401 646905.1	0	00 255 38	0	0	0	0	0	1154008100	2006-07-27	0	1154008100	2006-07-27	208	2	-99.99	-99.99	-99.99	0	0			99999.99	99999.99	99999.99		-10	-10	-10
2341453		3148	61678	2006-07-27	3	66	-12.394	S	131.698	E	-17.184	S	110.727	E	7	0	-127	340	3	401 647017.4	0	00 255 42	0	0	0	0	0	1154017700	2006-07-27	0	1154017700	2006-07-27	208	2	-99.99	-99.99	-99.99	0	0			99999.99	99999.99	99999.99		-10	-10	-10
2341457		3148	61678	2006-07-27	3	67	-12.389	S	131.698	E	-17.307	S	109.532	E	5	1	-120	255	4	401 647060.3	0	00 252 44	0	0	0	0	0	1154025820	2006-07-27	0	1154025820	2006-07-27	208	2	-99.99	-99.99	-99.99	0	0			99999.99	99999.99	99999.99		-10	-10	-10
2341464		3148	61678	2006-07-31	2	67	-12.391	S	131.694	E	-17.852	S	107.08	E	6	0	-125	255	3	401 647050.9	0	00 253 44	0	0	0	0	0	1154371700	2006-07-31	0	1154371700	2006-07-31	212	2	-99.99	-99.99	-99.99	0	0			99999.99	99999.99	99999.99		-10	-10	-10
2341466		3148	61678	2006-08-04	1	56	-12.366	S	131.715	E	-18.826	S	103.043	E	6	0	-127	271	3	401 647064.6	0	00 221 36	0	0	0	0	0	1154715940	2006-08-04	0	1154715940	2006-08-04	216	2	-99.99	-99.99	-99.99	0	0			99999.99	99999.99	99999.99		-10	-10	-10
2341472		3148	61678	2006-08-08	1	68	-12.359	S	131.663	E	-8.028	S	150.332	E	5	0	-129	657	4	401 647072.2	0	00 94 39	0	0	0	0	0	1155057530	2006-08-08	0	1155057530	2006-08-08	220	1.42	-99.99	-99.99	-99.99	0	0			99999.99	99999.99	99999.99		-10	-10	-10
2341473		3148	61678	2006-08-08	3	66	-12.358	S	131.685	E	-18.851	S	102.258	E	11	0	-121	556	3	401 647085.8	0	00 226 44	0	0	0	0	0	1155063550	2006-08-08	0	1155063550	2006-08-08	220	1.95	-99.99	-99.99	-99.99	0	0			99999.99	99999.99	99999.99		-10	-10	-10
2341476		3148	61678	2006-08-12	2	68	-12.383	S	131.707	E	-18.726	S	104.458	E	4	0	-130	340	4	401 647016.1	0	00 254 45	0	0	0	0	0	1155400880	2006-08-12	0	1155400880	2006-08-12	224	2	-99.99	-99.99	-99.99	0	0			99999.99	99999.99	99999.99		-10	-10	-10
2341479		3148	61678	2006-08-12	3	66	-12.378	S	131.708	E	-19.461	S	99.792	E	6	0	-128	467	3	401 647075.7	0	00 238 44	0	0	0	0	0	1155409370	2006-08-12	0	1155409370	2006-08-12	224	2	-99.99	-99.99	-99.99	0	0			99999.99	99999.99	99999.99		-10	-10	-10
2341482		3148	61678	2006-08-16	3	54	-12.353	S	131.688	E	-9.29	S	145.398	E	15	1	-120	696	3	401 647041.7	0	00 228 41	0	0	0	0	0	1155749310	2006-08-16	0	1155749310	2006-08-16	228	1.77	-99.99	-99.99	-99.99	0	0			99999.99	99999.99	99999.99		-10	-10	-10
2341489		3148	61678	2006-08-28	3	67	-12.371	S	131.706	E	-8.946	S	146.447	E	8	0	-125	467	3	401 646995.3	0	00 255 44	0	0	0	0	0	1156778180	2006-08-28	0	1156778180	2006-08-28	240	2	-99.99	-99.99	-99.99	0	0			99999.99	99999.99	99999.99		-10	-10	-10
2341492		3148	61678	2006-08-28	3	67	-12.37	S	131.705	E	-10.963	S	138.02	E	9	0	-122	510	3	401 647034.3	0	00 255 44	0	0	0	0	0	1156786950	2006-08-28	0	1156786950	2006-08-28	240	2	-99.99	-99.99	-99.99	0	0			99999.99	99999.99	99999.99		-10	-10	-10
2341494		3148	61678	2006-08-28	1	67	-12.367	S	131.709	E	-4.776	S	164.088	E	5	0	-129	212	3	401 647072.3	0	00 253 44	0	0	0	0	0	1156797860	2006-08-28	0	1156797860	2006-08-28	240	2	-99.99	-99.99	-99.99	0	0			99999.99	99999.99	99999.99		-10	-10	-10
2341499		3148	61678	2006-09-01	3	68	-12.33	S	131.696	E	-10.195	S	140.888	E	7	2	-120	254	3	401 647097.3	0	00 252 44	0	0	0	0	0	1157146400	2006-09-01	0	1157146400	2006-09-01	244	1	-99.99	-99.99	-99.99	0	0			99999.99	99999.99	99999.99		-10	-10	-10
2341505		3148	61678	2006-09-17	2	56	-12.446	S	131.722	E	-18.359	S	105.627	E	8	0	-131	552	3	401 647018.3	0	00 249 39	0	0	0	0	0	1158505020	2006-09-17	0	1158505020	2006-09-17	260	1.32	-99.99	-99.99	-99.99	0	0			99999.99	99999.99	99999.99		-10	-10	-10
2341507		3148	61678	2006-09-17	2	58	-12.432	S	131.732	E	-13.762	S	125.766	E	11	0	-121	467	3	401 647049.5	0	00 243 47	0	0	0	0	0	1158516340	2006-09-17	0	1158516340	2006-09-17	260	1.85	-99.99	-99.99	-99.99	0	0			99999.99	99999.99	99999.99		-10	-10	-10
2341509		3148	61678	2006-09-17	1	68	-12.446	S	131.738	E	-3.224	S	172.469	E	4	0	-134	297	4	401 647058.4	0	00 238 41	0	0	0	0	0	1158527640	2006-09-17	0	1158527640	2006-09-17	260	2.63	-99.99	-99.99	-99.99	0	0			99999.99	99999.99	99999.99		-10	-10	-10
2341520		3148	61678	2006-10-03	1	66	-12.414	S	131.695	E	-6.553	S	156.523	E	5	0	-132	297	4	401 646920.1	0	00 252 35	0	0	0	0	0	1159887420	2006-10-03	0	1159887420	2006-10-03	276	1.16	-99.99	-99.99	-99.99	0	0			99999.99	99999.99	99999.99		-10	-10	-10
2341522		3148	61678	2006-10-03	3	68	-12.427	S	131.737	E	-17.897	S	108.312	E	6	0	-125	467	4	401 646999.5	0	00 255 44	0	0	0	0	0	1159893500	2006-10-03	0	1159893500	2006-10-03	276	2.11	-99.99	-99.99	-99.99	0	0			99999.99	99999.99	99999.99		-10	-10	-10
2341523		3148	61678	2006-10-03	3	66	-12.429	S	131.733	E	-5.18	S	164.211	E	11	0	-129	552	3	401 647000.9	0	00 255 44	0	0	0	0	0	1159894100	2006-10-03	0	1159894100	2006-10-03	276	1.73	-99.99	-99.99	-99.99	0	0			99999.99	99999.99	99999.99		-10	-10	-10
2341524		3148	61678	2006-10-03	2	66	-12.43	S	131.735	E	-9.749	S	143.668	E	9	0	-125	765	3	401 647004.1	0	00 255 44	0	0	0	0	0	1159895090	2006-10-03	0	1159895090	2006-10-03	276	2.06	-99.99	-99.99	-99.99	0	0			99999.99	99999.99	99999.99		-10	-10	-10
2341525		3148	61678	2006-10-03	2	57	-12.427	S	131.742	E	-15.884	S	116.088	E	16	0	-121	680	3	401 647040.3	0	00 255 44	0	0	0	0	0	1159900020	2006-10-03	0	1159900020	2006-10-03	276	2.78	-99.99	-99.99	-99.99	0	0			99999.99	99999.99	99999.99		-10	-10	-10
2341526		3148	61678	2006-10-03	2	67	-12.43	S	131.743	E	-20.545	S	95.646	E	5	0	-132	340	4	401 647048.9	0	00 255 44	0	0	0	0	0	1159901040	2006-10-03	0	1159901040	2006-10-03	276	3.31	-99.99	-99.99	-99.99	0	0			99999.99	99999.99	99999.99		-10	-10	-10
2341529		3148	61678	2006-10-07	3	66	-12.428	S	131.734	E	-5.708	S	161.783	E	12	0	-122	595	3	401 646993.8	0	00 255 44	0	0	0	0	0	1160239930	2006-10-07	0	1160239930	2006-10-07	280	1.77	-99.99	-99.99	-99.99	0	0			99999.99	99999.99	99999.99		-10	-10	-10
2341530		3148	61678	2006-10-07	3	66	-12.43	S	131.733	E	-9.849	S	143.118	E	13	0	-122	637	3	401 646995.6	0	00 255 44	0	0	0	0	0	1160240760	2006-10-07	0	1160240760	2006-10-07	280	1.78	-99.99	-99.99	-99.99	0	0			99999.99	99999.99	99999.99		-10	-10	-10
2341531		3148	61678	2006-10-07	2	56	-12.427	S	131.742	E	-16.421	S	113.663	E	12	0	-126	637	4	401 647035.0	0	00 255 44	0	0	0	0	0	1160245900	2006-10-07	0	1160245900	2006-10-07	280	2.78	-99.99	-99.99	-99.99	0	0			99999.99	99999.99	99999.99		-10	-10	-10
2341532		3148	61678	2006-10-07	1	66	-12.429	S	131.743	E	-20.629	S	95.134	E	4	0	-132	255	4	401 647041.7	0	00 255 44	0	0	0	0	0	1160246730	2006-10-07	0	1160246730	2006-10-07	280	3.18	-99.99	-99.99	-99.99	0	0			99999.99	99999.99	99999.99		-10	-10	-10
2341536		3148	61678	2006-10-11	2	67	-12.457	S	131.715	E	-6.332	S	159.349	E	5	0	-131	382	4	401 647025.9	0	00 255 44	0	0	0	0	0	1160585950	2006-10-11	0	1160585950	2006-10-11	284	1.38	-99.99	-99.99	-99.99	0	0			99999.99	99999.99	99999.99		-10	-10	-10
2341538		3148	61678	2006-10-11	2	57	-12.46	S	131.723	E	-17.042	S	111.153	E	7	0	-128	297	4	401 647046.8	0	00 254 44	0	0	0	0	0	1160591680	2006-10-11	0	1160591680	2006-10-11	284	1.75	-99.99	-99.99	-99.99	0	0			99999.99	99999.99	99999.99		-10	-10	-10
2341542		3148	61678	2006-10-15	3	66	-12.503	S	131.717	E	-6.846	S	156.925	E	11	0	-124	513	3	401 647045.3	0	00 252 38	0	0	0	0	0	1160931620	2006-10-15	0	1160931620	2006-10-15	288	4.84	-99.99	-99.99	-99.99	0	0			99999.99	99999.99	99999.99		-10	-10	-10
2341545		3148	61678	2006-10-15	1	68	-12.506	S	131.726	E	-21.001	S	94.177	E	5	0	-131	281	4	401 647052.9	0	00 253 39	0	0	0	0	0	1160938010	2006-10-15	0	1160938010	2006-10-15	288	9.68	-99.99	-99.99	-99.99	0	0			99999.99	99999.99	99999.99		-10	-10	-10
2341552		3148	61678	2006-10-23	3	65	-12.52	S	131.73	E	-10.367	S	141.218	E	8	0	-122	552	3	401 647036.8	0	00 255 40	0	0	0	0	0	1161623460	2006-10-23	0	1161623460	2006-10-23	296	9.56	-99.99	-99.99	-99.99	0	0			99999.99	99999.99	99999.99		-10	-10	-10
2341553		3148	61678	2006-10-23	3	68	-12.52	S	131.728	E	-7.977	S	152.095	E	10	2	-118	595	4	401 647036.8	0	00 255 40	0	0	0	0	0	1161623480	2006-10-23	0	1161623480	2006-10-23	296	8.58	-99.99	-99.99	-99.99	0	0			99999.99	99999.99	99999.99		-10	-10	-10
2341554		3148	61678	2006-10-23	3	68	-12.519	S	131.727	E	-18.591	S	103.995	E	8	0	-126	510	4	401 647052.5	0	00 255 43	0	0	0	0	0	1161629520	2006-10-23	0	1161629520	2006-10-23	296	8.23	-99.99	-99.99	-99.99	0	0			99999.99	99999.99	99999.99		-10	-10	-10
2341556		3148	61678	2006-10-23	1	68	-12.516	S	131.725	E	-1.892	S	177.304	E	8	0	-127	297	4	401 647058.9	0	00 255 43	0	0	0	0	0	1161635020	2006-10-23	0	1161635020	2006-10-23	296	7.6	-99.99	-99.99	-99.99	0	0			99999.99	99999.99	99999.99		-10	-10	-10
2341559		3148	61678	2006-10-27	3	66	-12.518	S	131.73	E	-20.047	S	99.198	E	11	0	-125	637	3	401 647014.9	0	00 255 43	0	0	0	0	0	1161968490	2006-10-27	0	1161968490	2006-10-27	300	9.94	-99.99	-99.99	-99.99	0	0			99999.99	99999.99	99999.99		-10	-10	-10
2341562		3148	61678	2006-10-27	3	66	-12.517	S	131.728	E	-21.21	S	92.829	E	13	0	-126	552	3	401 647049.3	0	32 255 43	0	0	0	0	0	1161975120	2006-10-27	0	1161975120	2006-10-27	300	9.07	-99.99	-99.99	-99.99	0	0			99999.99	99999.99	99999.99		-10	-10	-10
2341563		3148	61678	2006-10-27	3	66	-12.518	S	131.728	E	-19.155	S	101.626	E	15	0	-122	637	3	401 647049.9	0	00 255 43	0	0	0	0	0	1161975330	2006-10-27	0	1161975330	2006-10-27	300	8.9	-99.99	-99.99	-99.99	0	0			99999.99	99999.99	99999.99		-10	-10	-10
2341564		3148	61678	2006-10-27	3	68	-12.518	S	131.726	E	-7.328	S	154.087	E	8	0	-126	552	3	401 647067.8	0	00 255 43	0	0	0	0	0	1161983580	2006-10-27	0	1161983580	2006-10-27	300	7.86	-99.99	-99.99	-99.99	0	0			99999.99	99999.99	99999.99		-10	-10	-10
2341567		3148	61678	2006-11-04	2	58	-12.511	S	131.715	E	-9.574	S	144.337	E	10	2	-120	595	4	401 647014.8	0	00 253 41	0	0	0	0	0	1162657730	2006-11-04	0	1162657730	2006-11-04	308	3.45	-99.99	-99.99	-99.99	0	0			99999.99	99999.99	99999.99		-10	-10	-10
2341568		3148	61678	2006-11-04	1	56	-12.505	S	131.719	E	-20.668	S	96.091	E	9	0	-130	467	3	401 647030.6	0	00 254 42	0	0	0	0	0	1162663760	2006-11-04	0	1162663760	2006-11-04	308	5.76	-99.99	-99.99	-99.99	0	0			99999.99	99999.99	99999.99		-10	-10	-10
2341569		3148	61678	2006-11-04	2	56	-12.511	S	131.714	E	-10.689	S	139.789	E	7	0	-124	552	3	401 647033.4	0	00 254 43	0	0	0	0	0	1162664100	2006-11-04	0	1162664100	2006-11-04	308	3.31	-99.99	-99.99	-99.99	0	0			99999.99	99999.99	99999.99		-10	-10	-10
2341570		3148	61678	2006-11-04	3	68	-12.511	S	131.715	E	-9.602	S	144.81	E	11	1	-119	595	4	401 647034.4	0	00 254 43	0	0	0	0	0	1162664760	2006-11-04	0	1162664760	2006-11-04	308	3.45	-99.99	-99.99	-99.99	0	0			99999.99	99999.99	99999.99		-10	-10	-10
2341571		3148	61678	2006-11-04	2	68	-12.511	S	131.721	E	-21.464	S	91.835	E	8	0	-131	382	4	401 647048.1	0	00 255 43	0	0	0	0	0	1162670010	2006-11-04	0	1162670010	2006-11-04	308	6.11	-99.99	-99.99	-99.99	0	0			99999.99	99999.99	99999.99		-10	-10	-10
2341572		3148	61678	2006-11-04	2	66	-12.509	S	131.717	E	-20.18	S	96.792	E	9	0	-126	552	3	401 647047.9	0	00 255 43	0	0	0	0	0	1162670730	2006-11-04	0	1162670730	2006-11-04	308	4.11	-99.99	-99.99	-99.99	0	0			99999.99	99999.99	99999.99		-10	-10	-10
2341575		3148	61678	2006-11-08	3	66	-12.515	S	131.722	E	-10.8	S	139.295	E	14	0	-123	637	3	401 646977.6	0	00 255 44	0	0	0	0	0	1163009700	2006-11-08	0	1163009700	2006-11-08	312	6.11	-99.99	-99.99	-99.99	0	0			99999.99	99999.99	99999.99		-10	-10	-10
2341576		3148	61678	2006-11-08	3	66	-12.515	S	131.719	E	-10.132	S	142.351	E	12	1	-120	552	3	401 646976.6	0	00 255 44	0	0	0	0	0	1163010510	2006-11-08	0	1163010510	2006-11-08	312	4.47	-99.99	-99.99	-99.99	0	0			99999.99	99999.99	99999.99		-10	-10	-10
2341577		3148	61678	2006-11-08	1	67	-12.512	S	131.724	E	-21.572	S	91.349	E	6	0	-133	340	4	401 647017.4	0	00 223 44	0	0	0	0	0	1163015670	2006-11-08	0	1163015670	2006-11-08	312	7.64	-99.99	-99.99	-99.99	0	0			99999.99	99999.99	99999.99		-10	-10	-10
2341578		3148	61678	2006-11-08	3	68	-12.513	S	131.726	E	-20.723	S	94.356	E	11	0	-129	510	4	401 647023.3	0	00 255 44	0	0	0	0	0	1163016610	2006-11-08	0	1163016610	2006-11-08	312	8.6	-99.99	-99.99	-99.99	0	0			99999.99	99999.99	99999.99		-10	-10	-10
2341579		3148	61678	2006-11-08	3	66	-12.515	S	131.714	E	-3.814	S	170.213	E	10	0	-130	467	3	401 647047.3	0	00 253 44	0	0	0	0	0	1163024240	2006-11-08	0	1163024240	2006-11-08	312	2.86	-99.99	-99.99	-99.99	0	0			99999.99	99999.99	99999.99		-10	-10	-10
2341581		3148	61678	2006-11-12	1	66	-12.516	S	131.762	E	-21.343	S	92.955	E	4	0	-129	212	3	401 646943.4	0	00 254 36	0	0	0	0	0	1163355390	2006-11-12	0	1163355390	2006-11-12	316	21.35	-99.99	-99.99	-99.99	0	0			99999.99	99999.99	99999.99		-10	-10	-10
2341584		3148	61678	2006-11-12	2	66	-12.504	S	131.72	E	-21.212	S	91.931	E	9	0	-127	510	3	401 647032.8	0	00 255 43	0	0	0	0	0	1163362510	2006-11-12	0	1163362510	2006-11-12	316	6.47	-99.99	-99.99	-99.99	0	0			99999.99	99999.99	99999.99		-10	-10	-10
2341585		3148	61678	2006-11-12	3	68	-12.508	S	131.72	E	-6.488	S	157.79	E	8	0	-128	340	4	401 647046.5	0	00 255 43	0	0	0	0	0	1163369270	2006-11-12	0	1163369270	2006-11-12	316	5.94	-99.99	-99.99	-99.99	0	0			99999.99	99999.99	99999.99		-10	-10	-10
2341586		3148	61678	2006-11-12	1	66	-12.507	S	131.723	E	-4.778	S	166.328	E	4	0	-134	255	3	401 647047.6	0	00 255 44	0	0	0	0	0	1163370460	2006-11-12	0	1163370460	2006-11-12	316	7.8	-99.99	-99.99	-99.99	0	0			99999.99	99999.99	99999.99		-10	-10	-10
2341589		3148	61678	2006-11-16	2	56	-12.511	S	131.711	E	-11.226	S	137.536	E	11	0	-121	510	3	401 647021.3	0	00 253 41	0	0	0	0	0	1163702460	2006-11-16	0	1163702460	2006-11-16	320	2.88	-99.99	-99.99	-99.99	0	0			99999.99	99999.99	99999.99		-10	-10	-10
2341590		3148	61678	2006-11-16	1	67	-12.507	S	131.717	E	-21.854	S	89.463	E	7	0	-129	297	4	401 647041.5	0	00 254 44	0	0	0	0	0	1163708300	2006-11-16	0	1163708300	2006-11-16	320	4.35	-99.99	-99.99	-99.99	0	0			99999.99	99999.99	99999.99		-10	-10	-10
2341591		3148	61678	2006-11-16	3	68	-12.508	S	131.717	E	-5.575	S	162.494	E	10	0	-125	552	3	401 647054.8	0	00 254 43	0	0	0	0	0	1163716420	2006-11-16	0	1163716420	2006-11-16	320	4.23	-99.99	-99.99	-99.99	0	0			99999.99	99999.99	99999.99		-10	-10	-10
2341592		3148	61678	2006-11-24	2	58	-12.509	S	131.72	E	-16.936	S	112.662	E	9	0	-128	680	4	401 647013.4	0	00 253 41	0	0	0	0	0	1164389730	2006-11-24	0	1164389730	2006-11-24	328	5.81	-99.99	-99.99	-99.99	0	0			99999.99	99999.99	99999.99		-10	-10	-10
2341595		3148	61678	2006-11-24	2	67	-12.51	S	131.718	E	-21.926	S	89.504	E	7	0	-131	425	4	401 647039.1	0	00 253 43	0	0	0	0	0	1164398400	2006-11-24	0	1164398400	2006-11-24	328	4.55	-99.99	-99.99	-99.99	0	0			99999.99	99999.99	99999.99		-10	-10	-10
2341599		3148	61678	2006-12-02	3	66	-12.512	S	131.721	E	-13.368	S	127.849	E	15	1	-120	595	3	401 647022.6	0	00 253 41	0	0	0	0	0	1165085940	2006-12-02	0	1165085940	2006-12-02	336	5.97	-99.99	-99.99	-99.99	0	0			99999.99	99999.99	99999.99		-10	-10	-10
2341605		3148	61678	2006-12-10	3	66	-12.494	S	131.724	E	-14.422	S	123.011	E	8	0	-124	552	3	401 647038.3	0	00 253 42	0	0	0	0	0	1165777760	2006-12-10	0	1165777760	2006-12-10	344	8.2	-99.99	-99.99	-99.99	0	0			99999.99	99999.99	99999.99		-10	-10	-10
2341610		3148	61678	2006-12-14	3	66	-12.497	S	131.723	E	-11.745	S	135.058	E	10	0	-125	637	3	401 647028.3	0	00 255 41	0	0	0	0	0	1166120800	2006-12-14	0	1166120800	2006-12-14	348	8.23	-99.99	-99.99	-99.99	0	0			99999.99	99999.99	99999.99		-10	-10	-10
2341612		3148	61678	2006-12-14	3	68	-12.499	S	131.723	E	-14.937	S	120.575	E	6	0	-126	382	3	401 647022.9	0	00 252 41	0	0	0	0	0	1166123700	2006-12-14	0	1166123700	2006-12-14	348	8.61	-99.99	-99.99	-99.99	0	0			99999.99	99999.99	99999.99		-10	-10	-10
2341613		3148	61678	2006-12-14	1	68	-12.492	S	131.732	E	-22.348	S	87.106	E	5	0	-134	297	4	401 647030.8	0	00 253 43	0	0	0	0	0	1166126800	2006-12-14	0	1166126800	2006-12-14	348	11.92	-99.99	-99.99	-99.99	0	0			99999.99	99999.99	99999.99		-10	-10	-10
2341621		3148	61678	2006-12-22	3	66	-12.497	S	131.722	E	-16.043	S	115.779	E	8	0	-126	510	3	401 647031.0	0	00 252 38	0	0	0	0	0	1166815290	2006-12-22	0	1166815290	2006-12-22	356	7.67	-99.99	-99.99	-99.99	0	0			99999.99	99999.99	99999.99		-10	-10	-10
2341627		3148	61678	2006-12-26	2	68	-12.489	S	131.723	E	-16.624	S	113.409	E	8	0	-128	603	4	401 647017.1	0	00 242 39	0	0	0	0	0	1167161200	2006-12-26	0	1167161200	2006-12-26	360	6.73	-99.99	-99.99	-99.99	0	0			99999.99	99999.99	99999.99		-10	-10	-10
2341634		3148	61678	2006-12-30	1	67	-12.483	S	131.724	E	-4.263	S	168.221	E	4	0	-133	255	3	401 647021.1	0	00 250 42	0	0	0	0	0	1167517220	2006-12-30	0	1167517220	2006-12-30	364	6	-99.99	-99.99	-99.99	0	0			99999.99	99999.99	99999.99		-10	-10	-10
2344181		3148	61678	2007-01-03	1	66	-12.384	S	131.744	E	-5.056	S	164.302	E	5	0	-133	212	3	401 647024.8	0	00 228 43	0	0	0	0	0	1167863280	2007-01-03	0	1167863280	2007-01-03	3	1	-99.99	-99.99	-99.99	0	0			99999.99	99999.99	99999.99		-10	-10	-10
2344182		3148	61678	2007-01-03	3	66	-12.391	S	131.737	E	-9.097	S	145.854	E	9	0	-122	637	3	401 647029.0	0	00 226 42	0	0	0	0	0	1167863700	2007-01-03	0	1167863700	2007-01-03	3	1	-99.99	-99.99	-99.99	0	0			99999.99	99999.99	99999.99		-10	-10	-10
2344184		3148	61678	2007-01-07	2	54	-12.362	S	131.683	E	-5.847	S	160.507	E	7	0	-128	401	3	401 647019.1	0	00 113 41	0	0	0	0	0	1168209330	2007-01-07	0	1168209330	2007-01-07	7	1.99	-99.99	-99.99	-99.99	0	0			99999.99	99999.99	99999.99		-10	-10	-10
2344186		3148	61678	2007-01-11	3	68	-12.322	S	131.668	E	-7.842	S	151.805	E	6	1	-120	255	4	401 647012.6	0	00 252 43	0	0	0	0	0	1168538810	2007-01-11	0	1168538810	2007-01-11	11	1	-99.99	-99.99	-99.99	0	0			99999.99	99999.99	99999.99		-10	-10	-10
2344188		3148	61678	2007-01-11	3	68	-12.319	S	131.674	E	-18.448	S	103.75	E	7	1	-120	467	4	401 647022.6	0	00 241 44	0	0	0	0	0	1168544860	2007-01-11	0	1168544860	2007-01-11	11	1	-99.99	-99.99	-99.99	0	0			99999.99	99999.99	99999.99		-10	-10	-10
2344189		3148	61678	2007-01-11	3	68	-12.321	S	131.67	E	-8.569	S	147.736	E	6	0	-126	382	3	401 647035.6	0	00 242 44	0	0	0	0	0	1168554680	2007-01-11	0	1168554680	2007-01-11	11	1	-99.99	-99.99	-99.99	0	0			99999.99	99999.99	99999.99		-10	-10	-10
2344192		3148	61678	2007-01-15	3	66	-12.338	S	131.699	E	-15.704	S	117.238	E	11	0	-121	670	3	401 647022.7	0	00 222 42	0	0	0	0	0	1168882350	2007-01-15	0	1168882350	2007-01-15	15	1.02	-99.99	-99.99	-99.99	0	0			99999.99	99999.99	99999.99		-10	-10	-10
2344193		3148	61678	2007-01-15	3	58	-12.334	S	131.702	E	-8.391	S	149.405	E	11	0	-125	676	4	401 647027.2	0	00 214 43	0	0	0	0	0	1168884740	2007-01-15	0	1168884740	2007-01-15	15	1	-99.99	-99.99	-99.99	0	0			99999.99	99999.99	99999.99		-10	-10	-10
2344201		3148	61678	2007-01-19	3	66	-12.39	S	131.699	E	-19.629	S	99.003	E	8	0	-126	564	3	401 647025.9	0	00 225 43	0	0	0	0	0	1169236530	2007-01-19	0	1169236530	2007-01-19	19	2	-99.99	-99.99	-99.99	0	0			99999.99	99999.99	99999.99		-10	-10	-10
2344202		3148	61678	2007-01-19	3	68	-12.402	S	131.709	E	-8.256	S	149.66	E	9	0	-122	471	3	401 647038.0	0	00 236 45	0	0	0	0	0	1169245780	2007-01-19	0	1169245780	2007-01-19	19	1.4	-99.99	-99.99	-99.99	0	0			99999.99	99999.99	99999.99		-10	-10	-10
2344204		3148	61678	2007-01-23	3	68	-12.418	S	131.719	E	-9.544	S	144.623	E	5	0	-125	600	4	401 647012.3	0	00 245 38	0	0	0	0	0	1169576510	2007-01-23	0	1169576510	2007-01-23	23	1.01	-99.99	-99.99	-99.99	0	0			99999.99	99999.99	99999.99		-10	-10	-10
2344219		3148	61678	2007-02-28	3	66	-12.449	S	131.744	E	-13.688	S	126.226	E	5	0	-130	340	3	401 647040.2	0	00 252 39	0	0	0	0	0	1172688490	2007-02-28	0	1172688490	2007-02-28	59	3.32	-99.99	-99.99	-99.99	0	0			99999.99	99999.99	99999.99		-10	-10	-10
2344221		3148	61678	2007-02-28	2	66	-12.448	S	131.741	E	-6.097	S	159.235	E	7	0	-131	255	3	401 647040.9	0	00 251 39	0	0	0	0	0	1172700770	2007-02-28	0	1172700770	2007-02-28	59	2.98	-99.99	-99.99	-99.99	0	0			99999.99	99999.99	99999.99		-10	-10	-10
2344222		3148	61678	2007-02-28	2	68	-12.446	S	131.742	E	-6.39	S	158.844	E	6	0	-134	425	4	401 647040.6	0	00 252 40	0	0	0	0	0	1172702340	2007-02-28	0	1172702340	2007-02-28	59	3.16	-99.99	-99.99	-99.99	0	0			99999.99	99999.99	99999.99		-10	-10	-10
2344225		3148	61678	2007-05-11	2	67	-12.43	S	131.74	E	-19.996	S	99.412	E	5	0	-131	382	4	401 646960.6	0	00 255 41	0	0	0	0	0	1178904150	2007-05-11	0	1178904150	2007-05-11	131	2.84	-99.99	-99.99	-99.99	0	0			99999.99	99999.99	99999.99		-10	-10	-10
2344227		3148	61678	2007-05-11	3	65	-12.427	S	131.74	E	-15.493	S	118.304	E	8	0	-126	467	3	401 646977.9	0	00 255 42	0	0	0	0	0	1178906820	2007-05-11	0	1178906820	2007-05-11	131	2.52	-99.99	-99.99	-99.99	0	0			99999.99	99999.99	99999.99		-10	-10	-10
2344237		3148	61678	2007-05-31	3	66	-12.428	S	131.739	E	-15.98	S	116.513	E	10	0	-125	637	3	401 646994.7	0	00 252 36	0	0	0	0	0	1180630260	2007-05-31	0	1180630260	2007-05-31	151	2.48	-99.99	-99.99	-99.99	0	0			99999.99	99999.99	99999.99		-10	-10	-10
2344238		3148	61678	2007-05-31	3	68	-12.428	S	131.738	E	-15.752	S	116.745	E	8	0	-122	382	4	401 646998.1	0	00 254 41	0	0	0	0	0	1180635060	2007-05-31	0	1180635060	2007-05-31	151	2.34	-99.99	-99.99	-99.99	0	0			99999.99	99999.99	99999.99		-10	-10	-10
2344239		3148	61678	2007-05-31	2	56	-12.429	S	131.742	E	-15.93	S	116.112	E	9	1	-120	595	3	401 647000.3	0	00 254 42	0	0	0	0	0	1180635250	2007-05-31	0	1180635250	2007-05-31	151	3.03	-99.99	-99.99	-99.99	0	0			99999.99	99999.99	99999.99		-10	-10	-10
2344240		3148	61678	2007-05-31	2	68	-12.43	S	131.735	E	-4.342	S	167.721	E	4	0	-134	425	4	401 647010.0	0	00 253 42	0	0	0	0	0	1180646140	2007-05-31	0	1180646140	2007-05-31	151	2.06	-99.99	-99.99	-99.99	0	0			99999.99	99999.99	99999.99		-10	-10	-10
2344241		3148	61678	2007-06-04	3	67	-12.429	S	131.738	E	-10.687	S	139.227	E	11	0	-122	680	3	401 646993.6	0	00 255 45	0	0	0	0	0	1180973090	2007-06-04	0	1180973090	2007-06-04	155	2.43	-99.99	-99.99	-99.99	0	0			99999.99	99999.99	99999.99		-10	-10	-10
2344243		3148	61678	2007-06-04	3	67	-12.431	S	131.732	E	-5.524	S	162.551	E	12	0	-128	552	4	401 646992.6	0	00 255 44	0	0	0	0	0	1180974980	2007-06-04	0	1180974980	2007-06-04	155	1.79	-99.99	-99.99	-99.99	0	0			99999.99	99999.99	99999.99		-10	-10	-10
2344245		3148	61678	2007-06-04	3	67	-12.428	S	131.735	E	-16.083	S	115.623	E	4	0	-129	297	4	401 647020.0	0	00 255 46	0	0	0	0	0	1180980850	2007-06-04	0	1180980850	2007-06-04	155	1.92	-99.99	-99.99	-99.99	0	0			99999.99	99999.99	99999.99		-10	-10	-10
2344246		3148	61678	2007-06-04	3	66	-12.429	S	131.737	E	-16.261	S	114.421	E	9	0	-129	467	3	401 647020.0	0	00 255 47	0	0	0	0	0	1180980970	2007-06-04	0	1180980970	2007-06-04	155	2.29	-99.99	-99.99	-99.99	0	0			99999.99	99999.99	99999.99		-10	-10	-10
2344247		3148	61678	2007-06-04	3	68	-12.433	S	131.733	E	-5.198	S	163.913	E	8	0	-133	467	4	401 647028.6	0	00 254 48	0	0	0	0	0	1180992240	2007-06-04	0	1180992240	2007-06-04	155	1.96	-99.99	-99.99	-99.99	0	0			99999.99	99999.99	99999.99		-10	-10	-10
2344248		3148	61678	2007-06-08	3	66	-12.448	S	131.739	E	-18.338	S	105.825	E	10	0	-126	467	3	401 646970.8	0	08 255 42	0	0	0	0	0	1181314300	2007-06-08	0	1181314300	2007-06-08	159	2.72	-99.99	-99.99	-99.99	0	0			99999.99	99999.99	99999.99		-10	-10	-10
2344250		3148	61678	2007-06-08	2	68	-12.447	S	131.737	E	-5.331	S	163.217	E	7	0	-130	255	4	401 646958.9	0	00 255 43	0	0	0	0	0	1181320650	2007-06-08	0	1181320650	2007-06-08	159	2.48	-99.99	-99.99	-99.99	0	0			99999.99	99999.99	99999.99		-10	-10	-10
2344251		3148	61678	2007-06-08	3	66	-12.447	S	131.736	E	-6.104	S	160.196	E	6	0	-130	382	3	401 646959.4	0	00 254 107	0	0	0	0	0	1181320890	2007-06-08	0	1181320890	2007-06-08	159	2.35	-99.99	-99.99	-99.99	0	0			99999.99	99999.99	99999.99		-10	-10	-10
2344256		3148	61678	2007-06-12	2	56	-12.436	S	131.743	E	-17.304	S	109.755	E	11	0	-122	595	3	401 647036.9	0	00 254 42	0	0	0	0	0	1181672740	2007-06-12	0	1181672740	2007-06-12	163	3.65	-99.99	-99.99	-99.99	0	0			99999.99	99999.99	99999.99		-10	-10	-10
2344257		3148	61678	2007-06-12	3	68	-12.434	S	131.734	E	-6.9	S	156.354	E	10	0	-129	552	3	401 647060.5	0	00 254 42	0	0	0	0	0	1181684350	2007-06-12	0	1181684350	2007-06-12	163	2.12	-99.99	-99.99	-99.99	0	0			99999.99	99999.99	99999.99		-10	-10	-10
2344259		3148	61678	2007-06-16	3	68	-12.434	S	131.737	E	-5.991	S	159.176	E	10	0	-127	595	4	401 646996.7	0	00 254 43	0	0	0	0	0	1182007490	2007-06-16	0	1182007490	2007-06-16	167	2.65	-99.99	-99.99	-99.99	0	0			99999.99	99999.99	99999.99		-10	-10	-10
2344261		3148	61678	2007-06-16	3	68	-12.439	S	131.729	E	-7.082	S	155.54	E	7	0	-129	595	4	401 647007.2	0	00 254 47	0	0	0	0	0	1182012660	2007-06-16	0	1182012660	2007-06-16	167	1.74	-99.99	-99.99	-99.99	0	0			99999.99	99999.99	99999.99		-10	-10	-10
2344262		3148	61678	2007-06-16	3	66	-12.439	S	131.735	E	-17.325	S	110.877	E	6	0	-126	382	3	401 647007.9	0	00 254 47	0	0	0	0	0	1182013400	2007-06-16	0	1182013400	2007-06-16	167	2.27	-99.99	-99.99	-99.99	0	0			99999.99	99999.99	99999.99		-10	-10	-10
2344268		3148	61678	2007-06-20	3	66	-12.439	S	131.733	E	-7.612	S	153.206	E	8	0	-128	680	3	401 647061.9	0	00 255 11	0	0	0	0	0	1182358510	2007-06-20	0	1182358510	2007-06-20	171	1.98	-99.99	-99.99	-99.99	0	0			99999.99	99999.99	99999.99		-10	-10	-10
2344269		3148	61678	2007-06-20	1	66	-12.443	S	131.739	E	-23.159	S	85.394	E	4	0	-134	255	3	401 647073.7	0	00 255 42	0	0	0	0	0	1182362250	2007-06-20	0	1182362250	2007-06-20	171	2.82	-99.99	-99.99	-99.99	0	0			99999.99	99999.99	99999.99		-10	-10	-10
2344270		3148	61678	2007-06-20	3	66	-12.439	S	131.736	E	-16.428	S	113.965	E	8	0	-121	510	3	401 647074.8	0	00 255 42	0	0	0	0	0	1182363570	2007-06-20	0	1182363570	2007-06-20	171	2.43	-99.99	-99.99	-99.99	0	0			99999.99	99999.99	99999.99		-10	-10	-10
2344271		3148	61678	2007-06-20	3	66	-12.439	S	131.736	E	-18.338	S	105.09	E	12	0	-126	552	3	401 647075.4	0	00 255 42	0	0	0	0	0	1182364440	2007-06-20	0	1182364440	2007-06-20	171	2.43	-99.99	-99.99	-99.99	0	0			99999.99	99999.99	99999.99		-10	-10	-10
2344279		3148	61678	2007-06-28	1	56	-12.437	S	131.711	E	-5.774	S	161.138	E	7	0	-130	467	3	401 647019.6	0	00 255 37	0	0	0	0	0	1183048950	2007-06-28	0	1183048950	2007-06-28	179	1	-99.99	-99.99	-99.99	0	0			99999.99	99999.99	99999.99		-10	-10	-10
2344280		3148	61678	2007-06-28	3	66	-12.438	S	131.732	E	-8.689	S	148.437	E	10	0	-125	467	3	401 647024.6	0	00 254 40	0	0	0	0	0	1183050140	2007-06-28	0	1183050140	2007-06-28	179	1.92	-99.99	-99.99	-99.99	0	0			99999.99	99999.99	99999.99		-10	-10	-10
2344282		3148	61678	2007-06-28	2	57	-12.431	S	131.743	E	-16.671	S	113.176	E	6	0	-126	552	4	401 647053.4	0	00 255 45	0	0	0	0	0	1183054880	2007-06-28	0	1183054880	2007-06-28	179	3.44	-99.99	-99.99	-99.99	0	0			99999.99	99999.99	99999.99		-10	-10	-10
2344286		3148	61678	2007-07-02	2	68	-12.437	S	131.732	E	-5.9	S	160.687	E	5	0	-132	297	4	401 647005.7	0	00 254 40	0	0	0	0	0	1183394630	2007-07-02	0	1183394630	2007-07-02	183	1.92	-99.99	-99.99	-99.99	0	0			99999.99	99999.99	99999.99		-10	-10	-10
2344287		3148	61678	2007-07-02	1	57	-12.44	S	131.722	E	-9.224	S	146.167	E	14	0	-121	680	3	401 647020.1	0	00 255 43	0	0	0	0	0	1183396140	2007-07-02	0	1183396140	2007-07-02	183	1.32	-99.99	-99.99	-99.99	0	0			99999.99	99999.99	99999.99		-10	-10	-10
2344288		3148	61678	2007-07-02	2	57	-12.435	S	131.742	E	-18.576	S	105.372	E	13	0	-129	637	4	401 647026.3	0	00 254 42	0	0	0	0	0	1183396670	2007-07-02	0	1183396670	2007-07-02	183	3.51	-99.99	-99.99	-99.99	0	0			99999.99	99999.99	99999.99		-10	-10	-10
2344292		3148	61678	2007-07-06	3	68	-12.435	S	131.732	E	-5.934	S	160.286	E	9	0	-127	467	4	401 646998.2	0	00 253 40	0	0	0	0	0	1183740220	2007-07-06	0	1183740220	2007-07-06	187	1.92	-99.99	-99.99	-99.99	0	0			99999.99	99999.99	99999.99		-10	-10	-10
2344293		3148	61678	2007-07-06	3	68	-12.434	S	131.729	E	-9.68	S	143.862	E	9	0	-128	637	4	401 647003.5	0	00 254 42	0	0	0	0	0	1183742050	2007-07-06	0	1183742050	2007-07-06	187	1.74	-99.99	-99.99	-99.99	0	0			99999.99	99999.99	99999.99		-10	-10	-10
2344294		3148	61678	2007-07-06	2	67	-12.437	S	131.734	E	-16.877	S	112.187	E	8	0	-126	340	4	401 647026.3	0	00 254 45	0	0	0	0	0	1183746060	2007-07-06	0	1183746060	2007-07-06	187	2.11	-99.99	-99.99	-99.99	0	0			99999.99	99999.99	99999.99		-10	-10	-10
2344295		3148	61678	2007-07-06	2	67	-12.436	S	131.734	E	-20.386	S	95.766	E	7	0	-130	382	4	401 647030.1	0	00 254 44	0	0	0	0	0	1183747960	2007-07-06	0	1183747960	2007-07-06	187	2.11	-99.99	-99.99	-99.99	0	0			99999.99	99999.99	99999.99		-10	-10	-10
2344297		3148	61678	2007-07-10	3	66	-12.439	S	131.738	E	-7.942	S	150.825	E	13	0	-128	722	3	401 646977.6	0	00 255 42	0	0	0	0	0	1184082300	2007-07-10	0	1184082300	2007-07-10	191	2.74	-99.99	-99.99	-99.99	0	0			99999.99	99999.99	99999.99		-10	-10	-10
2344298		3148	61678	2007-07-10	3	68	-12.438	S	131.73	E	-6.013	S	159.864	E	8	0	-125	425	4	401 646977.3	0	00 255 43	0	0	0	0	0	1184085850	2007-07-10	0	1184085850	2007-07-10	191	1.8	-99.99	-99.99	-99.99	0	0			99999.99	99999.99	99999.99		-10	-10	-10
2344299		3148	61678	2007-07-10	2	58	-12.439	S	131.732	E	-10.245	S	141.502	E	12	0	-124	680	3	401 646990.8	0	00 255 43	0	0	0	0	0	1184087930	2007-07-10	0	1184087930	2007-07-10	191	1.92	-99.99	-99.99	-99.99	0	0			99999.99	99999.99	99999.99		-10	-10	-10
2344300		3148	61678	2007-07-10	3	68	-12.437	S	131.742	E	-19.187	S	102.585	E	13	0	-124	595	4	401 646992.9	0	00 255 43	0	0	0	0	0	1184088310	2007-07-10	0	1184088310	2007-07-10	191	3.45	-99.99	-99.99	-99.99	0	0			99999.99	99999.99	99999.99		-10	-10	-10
2344302		3148	61678	2007-07-14	2	66	-12.436	S	131.737	E	-2.596	S	173.569	E	10	0	-130	382	3	401 646980.4	0	00 254 41	0	0	0	0	0	1184425070	2007-07-14	0	1184425070	2007-07-14	195	2.62	-99.99	-99.99	-99.99	0	0			99999.99	99999.99	99999.99		-10	-10	-10
2344303		3148	61678	2007-07-14	2	66	-12.441	S	131.725	E	-21.507	S	91.338	E	9	0	-134	382	3	401 646971.8	0	00 255 42	0	0	0	0	0	1184426550	2007-07-14	0	1184426550	2007-07-14	195	1.5	-99.99	-99.99	-99.99	0	0			99999.99	99999.99	99999.99		-10	-10	-10
2344304		3148	61678	2007-07-14	1	58	-12.434	S	131.738	E	-13.961	S	125.229	E	10	0	-121	467	4	401 646986.1	0	00 254 42	0	0	0	0	0	1184430970	2007-07-14	0	1184430970	2007-07-14	195	2.83	-99.99	-99.99	-99.99	0	0			99999.99	99999.99	99999.99		-10	-10	-10
2344305		3148	61678	2007-07-14	2	67	-12.439	S	131.725	E	-6.134	S	159.497	E	9	0	-129	552	3	401 646997.3	0	00 254 42	0	0	0	0	0	1184431600	2007-07-14	0	1184431600	2007-07-14	195	1.5	-99.99	-99.99	-99.99	0	0			99999.99	99999.99	99999.99		-10	-10	-10
2344307		3148	61678	2007-07-14	3	66	-12.439	S	131.736	E	-17.014	S	111.507	E	10	0	-125	595	3	401 647031.6	0	00 254 41	0	0	0	0	0	1184437480	2007-07-14	0	1184437480	2007-07-14	195	2.43	-99.99	-99.99	-99.99	0	0			99999.99	99999.99	99999.99		-10	-10	-10
2344308		3148	61678	2007-07-14	2	68	-12.435	S	131.737	E	-21.357	S	91.11	E	6	0	-129	340	4	401 647030.4	0	00 254 42	0	0	0	0	0	1184439730	2007-07-14	0	1184439730	2007-07-14	195	2.64	-99.99	-99.99	-99.99	0	0			99999.99	99999.99	99999.99		-10	-10	-10
2344310		3148	61678	2007-07-18	3	66	-12.439	S	131.736	E	-8.606	S	147.936	E	9	0	-121	425	3	401 646936.1	0	00 255 43	0	0	0	0	0	1184773730	2007-07-18	0	1184773730	2007-07-18	199	2.43	-99.99	-99.99	-99.99	0	0			99999.99	99999.99	99999.99		-10	-10	-10
2344311		3148	61678	2007-07-18	3	66	-12.441	S	131.73	E	-6.204	S	159.098	E	12	0	-126	595	3	401 646992.4	0	00 254 42	0	0	0	0	0	1184777220	2007-07-18	0	1184777220	2007-07-18	199	1.8	-99.99	-99.99	-99.99	0	0			99999.99	99999.99	99999.99		-10	-10	-10
2344312		3148	61678	2007-07-18	1	57	-12.442	S	131.702	E	-11.274	S	136.911	E	12	0	-124	760	3	401 647001.6	0	00 254 42	0	0	0	0	0	1184779640	2007-07-18	0	1184779640	2007-07-18	199	1	-99.99	-99.99	-99.99	0	0			99999.99	99999.99	99999.99		-10	-10	-10
2344314		3148	61678	2007-07-18	3	67	-12.438	S	131.734	E	-17.148	S	111.072	E	7	0	-125	425	4	401 647023.5	0	00 222 40	0	0	0	0	0	1184783120	2007-07-18	0	1184783120	2007-07-18	199	2.11	-99.99	-99.99	-99.99	0	0			99999.99	99999.99	99999.99		-10	-10	-10
2344316		3148	61678	2007-07-18	2	68	-12.439	S	131.729	E	-3.709	S	170.615	E	7	0	-132	425	4	401 647037.3	0	00 254 43	0	0	0	0	0	1184792950	2007-07-18	0	1184792950	2007-07-18	199	1.74	-99.99	-99.99	-99.99	0	0			99999.99	99999.99	99999.99		-10	-10	-10
2344318		3148	61678	2007-07-22	2	66	-12.442	S	131.733	E	-3.263	S	170.813	E	9	0	-131	382	4	401 646981.4	0	00 252 41	0	0	0	0	0	1185116690	2007-07-22	0	1185116690	2007-07-22	203	1.98	-99.99	-99.99	-99.99	0	0			99999.99	99999.99	99999.99		-10	-10	-10
2344321		3148	61678	2007-07-22	3	68	-12.437	S	131.735	E	-17.196	S	110.676	E	8	0	-126	425	4	401 647022.7	0	00 254 41	0	0	0	0	0	1185128790	2007-07-22	0	1185128790	2007-07-22	203	2.28	-99.99	-99.99	-99.99	0	0			99999.99	99999.99	99999.99		-10	-10	-10
2344322		3148	61678	2007-07-22	2	68	-12.439	S	131.735	E	-4.535	S	166.86	E	6	0	-133	467	3	401 647038.3	0	00 108 31	0	0	0	0	0	1185138970	2007-07-22	0	1185138970	2007-07-22	203	2.27	-99.99	-99.99	-99.99	0	0			99999.99	99999.99	99999.99		-10	-10	-10
2344323		3148	61678	2007-07-26	3	66	-12.433	S	131.739	E	-19.035	S	102.64	E	9	0	-127	425	3	401 646971.3	0	00 253 44	0	0	0	0	0	1185461890	2007-07-26	0	1185461890	2007-07-26	207	2.99	-99.99	-99.99	-99.99	0	0			99999.99	99999.99	99999.99		-10	-10	-10
2344324		3148	61678	2007-07-26	2	58	-12.438	S	131.728	E	-9.27	S	145.293	E	9	0	-125	552	4	401 646965.4	0	00 253 44	0	0	0	0	0	1185465520	2007-07-26	0	1185465520	2007-07-26	207	1.68	-99.99	-99.99	-99.99	0	0			99999.99	99999.99	99999.99		-10	-10	-10
2344327		3148	61678	2007-07-26	2	68	-12.435	S	131.744	E	-20.444	S	97.051	E	4	0	-132	382	4	401 646994.1	0	00 253 46	0	0	0	0	0	1185471520	2007-07-26	0	1185471520	2007-07-26	207	3.86	-99.99	-99.99	-99.99	0	0			99999.99	99999.99	99999.99		-10	-10	-10
2344328		3148	61678	2007-07-26	3	68	-12.439	S	131.733	E	-5.383	S	163.078	E	9	0	-130	425	3	401 647028.9	0	00 254 44	0	0	0	0	0	1185484980	2007-07-26	0	1185484980	2007-07-26	207	1.98	-99.99	-99.99	-99.99	0	0			99999.99	99999.99	99999.99		-10	-10	-10
2344331		3148	61678	2007-07-30	3	66	-12.439	S	131.732	E	-6.465	S	157.884	E	9	0	-128	467	3	401 646957.0	0	00 255 43	0	0	0	0	0	1185814140	2007-07-30	0	1185814140	2007-07-30	211	1.92	-99.99	-99.99	-99.99	0	0			99999.99	99999.99	99999.99		-10	-10	-10
2344332		3148	61678	2007-07-30	3	66	-12.438	S	131.736	E	-15.262	S	119.726	E	9	1	-120	467	3	401 646955.0	0	00 255 43	0	0	0	0	0	1185814180	2007-07-30	0	1185814180	2007-07-30	211	2.44	-99.99	-99.99	-99.99	0	0			99999.99	99999.99	99999.99		-10	-10	-10
2344334		3148	61678	2007-07-30	3	67	-12.438	S	131.732	E	-6.239	S	159.363	E	15	0	-125	680	3	401 647043.4	0	04 254 43	0	0	0	0	0	1185831100	2007-07-30	0	1185831100	2007-07-30	211	1.92	-99.99	-99.99	-99.99	0	0			99999.99	99999.99	99999.99		-10	-10	-10
2344336		3148	61678	2007-08-03	2	58	-12.436	S	131.735	E	-9.895	S	142.54	E	14	0	-124	765	4	401 646970.2	0	00 255 41	0	0	0	0	0	1186157070	2007-08-03	0	1186157070	2007-08-03	215	2.28	-99.99	-99.99	-99.99	0	0			99999.99	99999.99	99999.99		-10	-10	-10
2344338		3148	61678	2007-08-03	2	58	-12.434	S	131.727	E	-6.525	S	157.525	E	10	0	-126	637	4	401 646973.0	0	00 255 42	0	0	0	0	0	1186159850	2007-08-03	0	1186159850	2007-08-03	215	1.62	-99.99	-99.99	-99.99	0	0			99999.99	99999.99	99999.99		-10	-10	-10
2344339		3148	61678	2007-08-03	3	67	-12.436	S	131.733	E	-13.38	S	127.494	E	8	0	-121	340	3	401 647001.3	0	00 255 39	0	0	0	0	0	1186163060	2007-08-03	0	1186163060	2007-08-03	215	1.98	-99.99	-99.99	-99.99	0	0			99999.99	99999.99	99999.99		-10	-10	-10
2344340		3148	61678	2007-08-03	2	68	-12.439	S	131.741	E	-21.093	S	94.312	E	8	0	-130	425	4	401 647004.2	0	00 255 38	0	0	0	0	0	1186163110	2007-08-03	0	1186163110	2007-08-03	215	3.22	-99.99	-99.99	-99.99	0	0			99999.99	99999.99	99999.99		-10	-10	-10
2344341		3148	61678	2007-08-03	3	66	-12.436	S	131.738	E	-17.424	S	109.525	E	9	0	-131	467	3	401 647005.1	0	00 254 37	0	0	0	0	0	1186165850	2007-08-03	0	1186165850	2007-08-03	215	2.8	-99.99	-99.99	-99.99	0	0			99999.99	99999.99	99999.99		-10	-10	-10
2344343		3148	61678	2007-08-03	3	67	-12.436	S	131.735	E	-6.254	S	159.039	E	10	0	-122	510	3	401 647040.8	0	00 254 43	0	0	0	0	0	1186174540	2007-08-03	0	1186174540	2007-08-03	215	2.28	-99.99	-99.99	-99.99	0	0			99999.99	99999.99	99999.99		-10	-10	-10
2344344		3148	61678	2007-08-03	3	68	-12.436	S	131.737	E	-7.107	S	155.597	E	12	0	-130	595	3	401 647030.3	0	00 253 38	0	0	0	0	0	1186177170	2007-08-03	0	1186177170	2007-08-03	215	2.62	-99.99	-99.99	-99.99	0	0			99999.99	99999.99	99999.99		-10	-10	-10
2344346		3148	61678	2007-08-07	2	68	-12.442	S	131.741	E	-4.568	S	165.313	E	4	0	-133	297	4	401 646986.2	0	00 250 40	0	0	0	0	0	1186499850	2007-08-07	0	1186499850	2007-08-07	219	3.14	-99.99	-99.99	-99.99	0	0			99999.99	99999.99	99999.99		-10	-10	-10
2344347		3148	61678	2007-08-07	2	56	-12.441	S	131.723	E	-6.686	S	157.141	E	10	0	-126	552	3	401 646991.8	0	00 251 43	0	0	0	0	0	1186505610	2007-08-07	0	1186505610	2007-08-07	219	1.38	-99.99	-99.99	-99.99	0	0			99999.99	99999.99	99999.99		-10	-10	-10
2344348		3148	61678	2007-08-07	3	56	-12.433	S	131.735	E	-15.87	S	117.009	E	9	0	-122	467	3	401 646992.3	0	00 250 41	0	0	0	0	0	1186505820	2007-08-07	0	1186505820	2007-08-07	219	2.28	-99.99	-99.99	-99.99	0	0			99999.99	99999.99	99999.99		-10	-10	-10
2344349		3148	61678	2007-08-07	2	58	-12.432	S	131.732	E	-13.895	S	125.176	E	8	0	-121	425	4	401 647002.3	0	00 253 44	0	0	0	0	0	1186508890	2007-08-07	0	1186508890	2007-08-07	219	1.85	-99.99	-99.99	-99.99	0	0			99999.99	99999.99	99999.99		-10	-10	-10
2344351		3148	61678	2007-08-07	3	68	-12.439	S	131.732	E	-8.16	S	150.706	E	7	6	-116	297	3	401 647036.8	0	00 254 41	0	0	0	0	0	1186521150	2007-08-07	0	1186521150	2007-08-07	219	1.92	-99.99	-99.99	-99.99	0	0			99999.99	99999.99	99999.99		-10	-10	-10
2344352		3148	61678	2007-08-07	3	68	-12.44	S	131.735	E	-7.927	S	151.825	E	9	0	-130	467	3	401 647042.6	0	00 254 38	0	0	0	0	0	1186523150	2007-08-07	0	1186523150	2007-08-07	219	2.26	-99.99	-99.99	-99.99	0	0			99999.99	99999.99	99999.99		-10	-10	-10
2344354		3148	61678	2007-08-11	1	58	-12.439	S	131.732	E	-3.633	S	171.042	E	6	0	-133	297	4	401 646980.7	0	00 253 42	0	0	0	0	0	1186848910	2007-08-11	0	1186848910	2007-08-11	223	1.92	-99.99	-99.99	-99.99	0	0			99999.99	99999.99	99999.99		-10	-10	-10
2344358		3148	61678	2007-08-15	3	67	-12.439	S	131.741	E	-16.496	S	114.318	E	14	0	-123	595	4	401 646978.8	0	00 252 40	0	0	0	0	0	1187197470	2007-08-15	0	1187197470	2007-08-15	227	3.22	-99.99	-99.99	-99.99	0	0			99999.99	99999.99	99999.99		-10	-10	-10
2344359		3148	61678	2007-08-15	3	57	-12.435	S	131.739	E	-14.919	S	120.593	E	12	0	-125	595	4	401 646993.9	0	00 253 41	0	0	0	0	0	1187200710	2007-08-15	0	1187200710	2007-08-15	227	2.99	-99.99	-99.99	-99.99	0	0			99999.99	99999.99	99999.99		-10	-10	-10
2344366		3148	61678	2007-08-19	2	56	-12.435	S	131.737	E	-15.436	S	118.267	E	9	0	-126	467	3	401 646991.0	0	00 227 44	0	0	0	0	0	1187546580	2007-08-19	0	1187546580	2007-08-19	231	2.64	-99.99	-99.99	-99.99	0	0			99999.99	99999.99	99999.99		-10	-10	-10
2344367		3148	61678	2007-08-23	1	56	-12.431	S	131.762	E	-20.329	S	96.889	E	10	0	-129	552	3	401 646923.3	0	00 253 40	0	0	0	0	0	1187881820	2007-08-23	0	1187881820	2007-08-23	235	7.66	-99.99	-99.99	-99.99	0	0			99999.99	99999.99	99999.99		-10	-10	-10
2344368		3148	61678	2007-08-23	3	66	-12.437	S	131.734	E	-5.835	S	159.912	E	9	0	-121	680	3	401 646930.7	0	00 255 43	0	0	0	0	0	1187883110	2007-08-23	0	1187883110	2007-08-23	235	2.11	-99.99	-99.99	-99.99	0	0			99999.99	99999.99	99999.99		-10	-10	-10
2344369		3148	61678	2007-08-23	2	66	-12.438	S	131.724	E	-5.165	S	164.098	E	9	0	-129	479	4	401 646955.8	0	00 251 47	0	0	0	0	0	1187886500	2007-08-23	0	1187886500	2007-08-23	235	1.44	-99.99	-99.99	-99.99	0	0			99999.99	99999.99	99999.99		-10	-10	-10
2344370		3148	61678	2007-08-23	1	56	-12.425	S	131.74	E	-17.16	S	111.576	E	4	0	-130	425	4	401 646971.4	0	00 253 48	0	0	0	0	0	1187889060	2007-08-23	0	1187889060	2007-08-23	235	2.3	-99.99	-99.99	-99.99	0	0			99999.99	99999.99	99999.99		-10	-10	-10
2344371		3148	61678	2007-08-23	1	57	-12.434	S	131.747	E	-15.935	S	115.985	E	9	0	-129	595	3	401 646987.1	0	00 253 47	0	0	0	0	0	1187892470	2007-08-23	0	1187892470	2007-08-23	235	4.43	-99.99	-99.99	-99.99	0	0			99999.99	99999.99	99999.99		-10	-10	-10
2344376		3148	61678	2007-08-31	3	66	-12.441	S	131.737	E	-6.448	S	157.114	E	10	0	-122	467	4	401 646909.3	0	00 255 41	0	0	0	0	0	1188574600	2007-08-31	0	1188574600	2007-08-31	243	2.56	-99.99	-99.99	-99.99	0	0			99999.99	99999.99	99999.99		-10	-10	-10
2344377		3148	61678	2007-08-31	2	56	-12.439	S	131.719	E	-6.212	S	159.489	E	13	0	-124	680	3	401 646946.1	0	00 252 39	0	0	0	0	0	1188578310	2007-08-31	0	1188578310	2007-08-31	243	1.14	-99.99	-99.99	-99.99	0	0			99999.99	99999.99	99999.99		-10	-10	-10
2344378		3148	61678	2007-08-31	3	67	-12.438	S	131.74	E	-17.71	S	108.903	E	5	0	-129	468	4	401 646957.8	0	00 250 39	0	0	0	0	0	1188580710	2007-08-31	0	1188580710	2007-08-31	243	3.09	-99.99	-99.99	-99.99	0	0			99999.99	99999.99	99999.99		-10	-10	-10
2344384		3148	61678	2007-09-04	3	68	-12.436	S	131.734	E	-17.538	S	108.968	E	9	0	-122	425	4	401 646978.2	0	00 255 42	0	0	0	0	0	1188930010	2007-09-04	0	1188930010	2007-09-04	247	2.11	-99.99	-99.99	-99.99	0	0			99999.99	99999.99	99999.99		-10	-10	-10
2344385		3148	61678	2007-09-04	1	67	-12.441	S	131.732	E	-2.936	S	173.735	E	8	0	-132	382	4	401 647021.8	0	00 254 42	0	0	0	0	0	1188939530	2007-09-04	0	1188939530	2007-09-04	247	1.92	-99.99	-99.99	-99.99	0	0			99999.99	99999.99	99999.99		-10	-10	-10
2344386		3148	61678	2007-09-04	3	67	-12.439	S	131.733	E	-10.402	S	140.733	E	14	9	-115	637	3	401 647024.1	0	32 254 42	0	0	0	0	0	1188941570	2007-09-04	0	1188941570	2007-09-04	247	1.98	-99.99	-99.99	-99.99	0	0			99999.99	99999.99	99999.99		-10	-10	-10
2344388		3148	61678	2007-09-08	2	65	-12.449	S	131.726	E	-7.102	S	154.471	E	4	0	-124	480	3	401 646918.4	0	00 252 38	0	0	0	0	0	1189266290	2007-09-08	0	1189266290	2007-09-08	251	1.56	-99.99	-99.99	-99.99	0	0			99999.99	99999.99	99999.99		-10	-10	-10
2344389		3148	61678	2007-09-08	2	66	-12.444	S	131.741	E	-7.252	S	154.788	E	11	0	-129	467	3	401 646953.1	0	00 248 62	0	0	0	0	0	1189269950	2007-09-08	0	1189269950	2007-09-08	251	3.09	-99.99	-99.99	-99.99	0	0			99999.99	99999.99	99999.99		-10	-10	-10
2344390		3148	61678	2007-09-08	3	67	-12.439	S	131.738	E	-18.389	S	106.215	E	13	0	-123	595	4	401 646940.3	0	00 255 42	0	0	0	0	0	1189272270	2007-09-08	0	1189272270	2007-09-08	251	2.74	-99.99	-99.99	-99.99	0	0			99999.99	99999.99	99999.99		-10	-10	-10
2344391		3148	61678	2007-09-08	2	57	-12.436	S	131.748	E	-17.976	S	106.785	E	12	0	-121	637	3	401 646967.9	0	16 254 42	0	0	0	0	0	1189276030	2007-09-08	0	1189276030	2007-09-08	251	4.5	-99.99	-99.99	-99.99	0	0			99999.99	99999.99	99999.99		-10	-10	-10
2344392		3148	61678	2007-09-08	3	67	-12.44	S	131.735	E	-3.8	S	170.019	E	11	0	-128	552	3	401 647026.9	0	00 254 42	0	0	0	0	0	1189285650	2007-09-08	0	1189285650	2007-09-08	251	2.26	-99.99	-99.99	-99.99	0	0			99999.99	99999.99	99999.99		-10	-10	-10
2344396		3148	61678	2007-09-12	2	68	-12.437	S	131.735	E	-3.205	S	172.301	E	8	0	-124	403	4	401 647006.0	0	00 252 42	0	0	0	0	0	1189628830	2007-09-12	0	1189628830	2007-09-12	255	2.28	-99.99	-99.99	-99.99	0	0			99999.99	99999.99	99999.99		-10	-10	-10
2344397		3148	61678	2007-09-12	3	67	-12.442	S	131.737	E	-4.674	S	166.279	E	11	0	-130	510	3	401 647009.1	0	00 252 42	0	0	0	0	0	1189631710	2007-09-12	0	1189631710	2007-09-12	255	2.55	-99.99	-99.99	-99.99	0	0			99999.99	99999.99	99999.99		-10	-10	-10
2344398		3148	61678	2007-09-16	1	56	-12.429	S	131.783	E	-15.179	S	119.635	E	9	0	-128	440	3	401 646754.4	0	00 203 30	0	0	0	0	0	1189952570	2007-09-16	0	1189952570	2007-09-16	259	15.85	-99.99	-99.99	-99.99	0	0			99999.99	99999.99	99999.99		-10	-10	-10
2344400		3148	61678	2007-09-16	3	65	-12.445	S	131.745	E	-8.332	S	150.209	E	7	0	-129	461	3	401 646957.3	0	00 251 38	0	0	0	0	0	1189961830	2007-09-16	0	1189961830	2007-09-16	259	3.61	-99.99	-99.99	-99.99	0	0			99999.99	99999.99	99999.99		-10	-10	-10
2344401		3148	61678	2007-09-16	1	58	-12.452	S	131.746	E	-18.912	S	103.506	E	5	0	-128	516	3	401 646958.7	0	00 253 42	0	0	0	0	0	1189963980	2007-09-16	0	1189963980	2007-09-16	259	3.52	-99.99	-99.99	-99.99	0	0			99999.99	99999.99	99999.99		-10	-10	-10
2344403		3148	61678	2007-09-16	2	68	-12.452	S	131.74	E	-5.494	S	162.439	E	9	0	-133	340	4	401 646997.8	0	00 248 37	0	0	0	0	0	1189977660	2007-09-16	0	1189977660	2007-09-16	259	2.8	-99.99	-99.99	-99.99	0	0			99999.99	99999.99	99999.99		-10	-10	-10
2344405		3148	61678	2007-09-20	2	56	-12.443	S	131.741	E	-13.728	S	126.25	E	15	0	-123	765	3	401 646927.3	0	00 255 41	0	0	0	0	0	1190306680	2007-09-20	0	1190306680	2007-09-20	263	3.11	-99.99	-99.99	-99.99	0	0			99999.99	99999.99	99999.99		-10	-10	-10
2344406		3148	61678	2007-09-20	3	66	-12.446	S	131.735	E	-8.83	S	147.917	E	14	0	-125	680	3	401 646928.2	0	00 255 41	0	0	0	0	0	1190307660	2007-09-20	0	1190307660	2007-09-20	263	2.22	-99.99	-99.99	-99.99	0	0			99999.99	99999.99	99999.99		-10	-10	-10
2344407		3148	61678	2007-09-20	2	56	-12.442	S	131.75	E	-19.489	S	99.866	E	13	0	-125	637	4	401 646974.4	0	00 251 40	0	0	0	0	0	1190313640	2007-09-20	0	1190313640	2007-09-20	263	4.48	-99.99	-99.99	-99.99	0	0			99999.99	99999.99	99999.99		-10	-10	-10
2344409		3148	61678	2007-09-24	2	65	-12.443	S	131.737	E	-8.342	S	149.068	E	5	0	-126	595	3	401 646907.4	0	00 255 42	0	0	0	0	0	1190649500	2007-09-24	0	1190649500	2007-09-24	267	2.53	-99.99	-99.99	-99.99	0	0			99999.99	99999.99	99999.99		-10	-10	-10
2344410		3148	61678	2007-09-24	3	68	-12.446	S	131.735	E	-9.365	S	145.617	E	12	0	-121	595	4	401 646914.4	0	00 255 42	0	0	0	0	0	1190653540	2007-09-24	0	1190653540	2007-09-24	267	2.22	-99.99	-99.99	-99.99	0	0			99999.99	99999.99	99999.99		-10	-10	-10
2344411		3148	61678	2007-09-24	3	67	-12.441	S	131.745	E	-19.656	S	100.8	E	11	0	-124	510	4	401 646924.9	0	00 255 42	0	0	0	0	0	1190655450	2007-09-24	0	1190655450	2007-09-24	267	3.78	-99.99	-99.99	-99.99	0	0			99999.99	99999.99	99999.99		-10	-10	-10
2344412		3148	61678	2007-09-24	1	56	-12.454	S	131.746	E	-19.92	S	97.521	E	7	0	-128	412	4	401 646958.0	0	00 253 42	0	0	0	0	0	1190659590	2007-09-24	0	1190659590	2007-09-24	267	3.52	-99.99	-99.99	-99.99	0	0			99999.99	99999.99	99999.99		-10	-10	-10
2344413		3148	61678	2007-09-24	3	67	-12.445	S	131.736	E	-8.9	S	147.38	E	14	6	-117	722	3	401 646981.8	0	00 255 42	0	0	0	0	0	1190668740	2007-09-24	0	1190668740	2007-09-24	267	2.37	-99.99	-99.99	-99.99	0	0			99999.99	99999.99	99999.99		-10	-10	-10
2344414		3148	61678	2007-09-24	3	66	-12.445	S	131.737	E	-7.205	S	155.051	E	16	0	-125	680	3	401 646983.5	0	00 255 42	0	0	0	0	0	1190669870	2007-09-24	0	1190669870	2007-09-24	267	2.51	-99.99	-99.99	-99.99	0	0			99999.99	99999.99	99999.99		-10	-10	-10
2344415		3148	61678	2007-09-28	1	66	-12.441	S	131.704	E	-3.02	S	171.869	E	6	0	-136	297	3	401 646782.2	0	00 252 34	0	0	0	0	0	1190992310	2007-09-28	0	1190992310	2007-09-28	271	1	-99.99	-99.99	-99.99	0	0			99999.99	99999.99	99999.99		-10	-10	-10
2344418		3148	61678	2007-09-28	1	55	-12.445	S	131.733	E	-9.859	S	143.304	E	5	0	-130	543	3	401 646925.9	0	00 238 39	0	0	0	0	0	1190999440	2007-09-28	0	1190999440	2007-09-28	271	1.98	-99.99	-99.99	-99.99	0	0			99999.99	99999.99	99999.99		-10	-10	-10
2344419		3148	61678	2007-09-28	3	66	-12.444	S	131.741	E	-20.486	S	95.286	E	11	0	-126	552	3	401 646966.4	0	00 254 42	0	0	0	0	0	1191005390	2007-09-28	0	1191005390	2007-09-28	271	3.09	-99.99	-99.99	-99.99	0	0			99999.99	99999.99	99999.99		-10	-10	-10
2344420		3148	61678	2007-09-28	3	66	-12.443	S	131.737	E	-10.792	S	139.052	E	17	10	-114	680	3	401 646976.9	0	00 254 42	0	0	0	0	0	1191015350	2007-09-28	0	1191015350	2007-09-28	271	2.53	-99.99	-99.99	-99.99	0	0			99999.99	99999.99	99999.99		-10	-10	-10
2344421		3148	61678	2007-09-28	3	68	-12.443	S	131.738	E	-8.048	S	151.305	E	17	0	-122	722	4	401 646978.4	0	00 254 43	0	0	0	0	0	1191015930	2007-09-28	0	1191015930	2007-09-28	271	2.68	-99.99	-99.99	-99.99	0	0			99999.99	99999.99	99999.99		-10	-10	-10
2344424		3148	61678	2007-10-02	3	66	-12.446	S	131.74	E	0.321	N	0.37	E	13	0	-126	680	3	401 646938.1	0	00 255 41	0	0	0	0	0	1191345260	2007-10-02	0	1191345260	2007-10-02	275	2.9	-99.99	-99.99	-99.99	0	0			99999.99	99999.99	99999.99		-10	-10	-10
2344425		3148	61678	2007-10-02	3	66	-12.443	S	131.743	E	-20.31	S	98.106	E	11	0	-125	467	3	401 646943.0	0	00 255 41	0	0	0	0	0	1191347030	2007-10-02	0	1191347030	2007-10-02	275	3.4	-99.99	-99.99	-99.99	0	0			99999.99	99999.99	99999.99		-10	-10	-10
2344426		3148	61678	2007-10-02	2	67	-12.445	S	131.742	E	-21.059	S	92.926	E	9	0	-126	382	4	401 646968.6	0	00 255 41	0	0	0	0	0	1191351190	2007-10-02	0	1191351190	2007-10-02	275	3.2	-99.99	-99.99	-99.99	0	0			99999.99	99999.99	99999.99		-10	-10	-10
2344435		3148	61678	2007-10-10	3	66	-12.444	S	131.738	E	-9.644	S	143.658	E	14	1	-120	722	3	401 646918.5	0	00 164 38	0	0	0	0	0	1192032640	2007-10-10	0	1192032640	2007-10-10	283	2.66	-99.99	-99.99	-99.99	0	0			99999.99	99999.99	99999.99		-10	-10	-10
2344436		3148	61678	2007-10-10	1	58	-12.443	S	131.726	E	-11.403	S	136.392	E	12	0	-121	595	3	401 646928.8	0	32 253 41	0	0	0	0	0	1192036970	2007-10-10	0	1192036970	2007-10-10	283	1.56	-99.99	-99.99	-99.99	0	0			99999.99	99999.99	99999.99		-10	-10	-10
2344437		3148	61678	2007-10-10	2	57	-12.439	S	131.757	E	-20.849	S	95.437	E	11	0	-124	510	4	401 646943.6	0	00 254 41	0	0	0	0	0	1192038710	2007-10-10	0	1192038710	2007-10-10	283	6.48	-99.99	-99.99	-99.99	0	0			99999.99	99999.99	99999.99		-10	-10	-10
2344438		3148	61678	2007-10-10	2	67	-12.443	S	131.744	E	-21.973	S	88.365	E	8	0	-128	425	4	401 646975.7	0	00 235 41	0	0	0	0	0	1192043000	2007-10-10	0	1192043000	2007-10-10	283	3.55	-99.99	-99.99	-99.99	0	0			99999.99	99999.99	99999.99		-10	-10	-10
2344439		3148	61678	2007-10-10	3	68	-12.438	S	131.735	E	-5.49	S	162.333	E	13	3	-119	637	3	401 646974.6	0	00 241 42	0	0	0	0	0	1192049310	2007-10-10	0	1192049310	2007-10-10	283	2.27	-99.99	-99.99	-99.99	0	0			99999.99	99999.99	99999.99		-10	-10	-10
2344449		3148	61678	2007-10-18	3	68	-12.442	S	131.738	E	-9.284	S	145.692	E	16	8	-115	765	3	401 646970.5	0	00 254 42	0	0	0	0	0	1192742550	2007-10-18	0	1192742550	2007-10-18	291	2.69	-99.99	-99.99	-99.99	0	0			99999.99	99999.99	99999.99		-10	-10	-10
2344451		3148	61678	2007-10-22	2	67	-12.445	S	131.722	E	-4.904	S	163.789	E	10	0	-133	510	4	401 646893.3	0	00 255 39	0	0	0	0	0	1193067080	2007-10-22	0	1193067080	2007-10-22	295	1.32	-99.99	-99.99	-99.99	0	0			99999.99	99999.99	99999.99		-10	-10	-10
2344452		3148	61678	2007-10-22	3	66	-12.445	S	131.745	E	-16.233	S	115.51	E	9	0	-125	510	3	401 646927.1	0	00 255 42	0	0	0	0	0	1193073080	2007-10-22	0	1193073080	2007-10-22	295	3.61	-99.99	-99.99	-99.99	0	0			99999.99	99999.99	99999.99		-10	-10	-10
2344455		3148	61678	2007-10-22	1	67	-12.452	S	131.735	E	-2.279	S	177.05	E	5	0	-134	255	3	401 646980.8	0	00 250 42	0	0	0	0	0	1193086280	2007-10-22	0	1193086280	2007-10-22	295	2.2	-99.99	-99.99	-99.99	0	0			99999.99	99999.99	99999.99		-10	-10	-10
2344457		3148	61678	2007-10-26	1	56	-12.457	S	131.713	E	-10.926	S	138.301	E	10	2	-120	552	3	401 646755.2	0	00 255 43	0	0	0	0	0	1193415970	2007-10-26	0	1193415970	2007-10-26	299	1.33	-99.99	-99.99	-99.99	0	0			99999.99	99999.99	99999.99		-10	-10	-10
2344458		3148	61678	2007-10-26	1	56	-12.448	S	131.742	E	-13.452	S	127.198	E	10	1	-120	510	3	401 646815.0	0	00 255 42	0	0	0	0	0	1193420540	2007-10-26	0	1193420540	2007-10-26	299	3.1	-99.99	-99.99	-99.99	0	0			99999.99	99999.99	99999.99		-10	-10	-10
2344459		3148	61678	2007-10-26	1	66	-12.458	S	131.748	E	-22.04	S	90.031	E	5	0	-133	212	3	401 646837.9	0	00 255 41	0	0	0	0	0	1193421920	2007-10-26	0	1193421920	2007-10-26	299	3.76	-99.99	-99.99	-99.99	0	0			99999.99	99999.99	99999.99		-10	-10	-10
2344467		3148	61678	2007-11-03	2	66	-12.45	S	131.722	E	-15.709	S	117.217	E	5	0	-127	255	3	401 646719.4	0	00 255 43	0	0	0	0	0	1194100180	2007-11-03	0	1194100180	2007-11-03	307	1.32	-99.99	-99.99	-99.99	0	0			99999.99	99999.99	99999.99		-10	-10	-10
2344468		3148	61678	2007-11-03	1	56	-12.457	S	131.711	E	-11.552	S	135.603	E	10	2	-120	425	3	401 646802.9	0	00 255 41	0	0	0	0	0	1194107530	2007-11-03	0	1194107530	2007-11-03	307	1.28	-99.99	-99.99	-99.99	0	0			99999.99	99999.99	99999.99		-10	-10	-10
2344469		3148	61678	2007-11-03	3	66	-12.45	S	131.732	E	-14.468	S	122.621	E	7	0	-124	297	3	401 646854.1	0	00 255 41	0	0	0	0	0	1194112230	2007-11-03	0	1194112230	2007-11-03	307	1.92	-99.99	-99.99	-99.99	0	0			99999.99	99999.99	99999.99		-10	-10	-10
2344473		3148	61678	2007-11-07	3	68	-12.45	S	131.731	E	-17.485	S	110.16	E	6	0	-126	425	4	401 646892.4	0	00 255 38	0	0	0	0	0	1194459860	2007-11-07	0	1194459860	2007-11-07	311	1.86	-99.99	-99.99	-99.99	0	0			99999.99	99999.99	99999.99		-10	-10	-10
2344474		3148	61678	2007-11-07	3	67	-12.45	S	131.73	E	-14.981	S	120.336	E	9	1	-119	382	4	401 646898.1	0	00 255 38	0	0	0	0	0	1194461670	2007-11-07	0	1194461670	2007-11-07	311	1.8	-99.99	-99.99	-99.99	0	0			99999.99	99999.99	99999.99		-10	-10	-10
2344475		3148	61678	2007-11-07	3	66	-12.452	S	131.726	E	-7.818	S	152.325	E	6	0	-125	297	3	401 646978.2	0	00 255 40	0	0	0	0	0	1194473350	2007-11-07	0	1194473350	2007-11-07	311	1.61	-99.99	-99.99	-99.99	0	0			99999.99	99999.99	99999.99		-10	-10	-10
2344479		3148	61678	2007-11-11	3	66	-12.452	S	131.73	E	-15.446	S	118.04	E	4	0	-128	212	3	401 646939.8	0	00 255 44	0	0	0	0	0	1194807670	2007-11-11	0	1194807670	2007-11-11	315	1.82	-99.99	-99.99	-99.99	0	0			99999.99	99999.99	99999.99		-10	-10	-10
2344480		3148	61678	2007-11-11	3	68	-12.452	S	131.727	E	-9.704	S	144.004	E	9	0	-121	340	3	401 646963.2	0	00 255 44	0	0	0	0	0	1194820020	2007-11-11	0	1194820020	2007-11-11	315	1.67	-99.99	-99.99	-99.99	0	0			99999.99	99999.99	99999.99		-10	-10	-10
2344483		3148	61678	2007-11-19	3	66	-12.452	S	131.731	E	-16.45	S	113.486	E	4	0	-131	212	3	401 646914.0	0	00 255 45	0	0	0	0	0	1195499380	2007-11-19	0	1195499380	2007-11-19	323	1.88	-99.99	-99.99	-99.99	0	0			99999.99	99999.99	99999.99		-10	-10	-10
2344486		3148	61678	2007-11-23	3	66	-12.448	S	131.731	E	-16.965	S	111.216	E	5	0	-134	255	3	401 646897.9	0	00 255 46	0	0	0	0	0	1195845240	2007-11-23	0	1195845240	2007-11-23	327	1.86	-99.99	-99.99	-99.99	0	0			99999.99	99999.99	99999.99		-10	-10	-10
2344493		3148	61678	2007-12-01	1	66	-12.452	S	131.735	E	-17.981	S	106.643	E	4	0	-136	170	3	401 646873.9	0	00 255 44	0	0	0	0	0	1196536950	2007-12-01	0	1196536950	2007-12-01	335	2.2	-99.99	-99.99	-99.99	0	0			99999.99	99999.99	99999.99		-10	-10	-10
2344494		3148	61678	2007-12-01	3	67	-12.453	S	131.727	E	-8.204	S	150.647	E	6	0	-130	255	3	401 646927.0	0	00 255 44	0	0	0	0	0	1196547150	2007-12-01	0	1196547150	2007-12-01	335	1.69	-99.99	-99.99	-99.99	0	0			99999.99	99999.99	99999.99		-10	-10	-10
2344498		3148	61678	2007-12-05	3	66	-12.451	S	131.727	E	-10.055	S	142.355	E	5	0	-126	382	3	401 646938.6	0	00 255 44	0	0	0	0	0	1196893780	2007-12-05	0	1196893780	2007-12-05	339	1.64	-99.99	-99.99	-99.99	0	0			99999.99	99999.99	99999.99		-10	-10	-10
2344503		3148	61678	2007-12-13	3	66	-12.451	S	131.732	E	-14.641	S	122.284	E	6	0	-129	297	3	401 646809.4	0	00 255 44	0	0	0	0	0	1197569080	2007-12-13	0	1197569080	2007-12-13	347	1.92	-99.99	-99.99	-99.99	0	0			99999.99	99999.99	99999.99		-10	-10	-10
2341636		3148	61679	2006-01-01	1	50	-12.319	S	134.66	E	-17.222	S	113.186	E	6	0	-128	301	2	401 645562.3	0	00 255 33	0	0	0	0	0	1136156560	2006-01-01	0	1136156560	2006-01-01	1	17.98	-99.99	-99.99	-99.99	0	0			99999.99	99999.99	99999.99		-10	-10	-10
2341637		3148	61679	2006-01-01	2	66	-12.313	S	134.661	E	-19.904	S	100.618	E	6	0	-130	258	4	401 645616.4	0	00 255 37	0	0	0	0	0	1136162520	2006-01-01	0	1136162520	2006-01-01	1	15.46	-99.99	-99.99	-99.99	0	0			99999.99	99999.99	99999.99		-10	-10	-10
2341639		3148	61679	2006-01-01	0	56	-12.276	S	134.73	E	-19.685	S	166.905	E	5	0	-126	215	2	401 645683.6	0	00 255 38	0	0	0	0	0	1136170110	2006-01-01	0	1136170110	2006-01-01	1	15.46	-99.99	-99.99	-99.99	0	0			99999.99	99999.99	99999.99		-10	-10	-10
2341646		3148	61679	2006-01-13	2	50	-12.19	S	134.593	E	-8.086	S	116.472	E	7	0	-127	390	2	401 645660.4	0	00 148 37	0	0	0	0	0	1137208820	2006-01-13	0	1137208820	2006-01-13	13	2.52	-99.99	-99.99	-99.99	0	0			99999.99	99999.99	99999.99		-10	-10	-10
2341647		3148	61679	2006-01-13	1	56	-12.179	S	134.545	E	-12.945	S	137.858	E	8	0	-126	430	2	401 645663.4	0	00 246 37	0	0	0	0	0	1137210580	2006-01-13	0	1137210580	2006-01-13	13	3.74	-99.99	-99.99	-99.99	0	0			99999.99	99999.99	99999.99		-10	-10	-10
2341650		3148	61679	2006-01-17	3	66	-12.057	S	134.496	E	-17.99	S	160.362	E	12	0	-129	559	3	401 645662.4	0	00 254 35	0	0	0	0	0	1137553360	2006-01-17	0	1137553360	2006-01-17	17	-2.16	-99.99	-99.99	-99.99	0	0			99999.99	99999.99	99999.99		-10	-10	-10
2341653		3148	61679	2006-01-25	A	0	-12.082	S	134.608	E	-4.605	S	166.654	E	3	0	-130	265	2	401 645581.8	0	00 253 31	0	0	0	0	0	1138223590	2006-01-25	0	1138223590	2006-01-25	25	2.48	-99.99	-99.99	-99.99	0	0			99999.99	99999.99	99999.99		-10	-10	-10
2341654		3148	61679	2006-01-25	B	0	-12.026	S	134.724	E	-15.8	S	118.185	E	2	0	-128	129	2	401 645581.8	0	00 228 32	0	0	0	0	0	1138229680	2006-01-25	0	1138229680	2006-01-25	25	6.05	-99.99	-99.99	-99.99	0	0			99999.99	99999.99	99999.99		-10	-10	-10
2341655		3148	61679	2006-01-25	0	47	-12.082	S	134.574	E	-14.277	S	124.645	E	6	0	-126	430	2	401 645632.3	0	00 227 32	0	0	0	0	0	1138233260	2006-01-25	0	1138233260	2006-01-25	25	2.59	-99.99	-99.99	-99.99	0	0			99999.99	99999.99	99999.99		-10	-10	-10
2341657		3148	61679	2006-01-25	0	48	-12.07	S	134.603	E	-10.308	S	126.817	E	8	0	-124	428	2	401 645665.2	0	00 245 33	0	0	0	0	0	1138244340	2006-01-25	0	1138244340	2006-01-25	25	2.71	-99.99	-99.99	-99.99	0	0			99999.99	99999.99	99999.99		-10	-10	-10
2341658		3148	61679	2006-01-25	3	68	-12.068	S	134.573	E	-17.215	S	156.891	E	9	0	-126	537	3	401 645662.6	0	00 246 36	0	0	0	0	0	1138245080	2006-01-25	0	1138245080	2006-01-25	25	1.72	-99.99	-99.99	-99.99	0	0			99999.99	99999.99	99999.99		-10	-10	-10
2341661		3148	61679	2006-01-29	B	0	-12.111	S	134.472	E	-4.018	S	97.737	E	2	0	-134	322	2	401 645604.1	0	00 90 30	0	0	0	0	0	1138593620	2006-01-29	0	1138593620	2006-01-29	29	13.24	-99.99	-99.99	-99.99	0	0			99999.99	99999.99	99999.99		-10	-10	-10
2341662		3148	61679	2006-01-29	B	0	-12.198	S	134.71	E	-11.35	S	130.619	E	2	0	-132	459	2	401 645604.1	0	00 91 33	0	0	0	0	0	1138594010	2006-01-29	0	1138594010	2006-01-29	29	14.93	-99.99	-99.99	-99.99	0	0			99999.99	99999.99	99999.99		-10	-10	-10
2341663		3148	61679	2006-02-10	3	60	-12.086	S	134.611	E	-17.787	S	108.786	E	4	0	-130	550	2	401 645523.8	0	00 181 29	0	0	0	0	0	1139617520	2006-02-10	0	1139617520	2006-02-10	41	3.19	-99.99	-99.99	-99.99	0	0			99999.99	99999.99	99999.99		-10	-10	-10
2341664		3148	61679	2006-02-10	B	0	-12.067	S	135.277	E	-15.338	S	149.596	E	2	0	-134	42	2	401 645523.8	0	00 104 32	0	0	0	0	0	1139628250	2006-02-10	0	1139628250	2006-02-10	41	-3	29.91	30.44	30.14	0	0			99999.99	99999.99	99999.99		-10	1.71242	2.71878
2341668		3148	61679	2006-02-14	A	6	-12.357	S	134.584	E	-18.887	S	104.795	E	3	0	-133	129	2	401 645731.9	0	00 230 35	0	0	0	0	0	1139963690	2006-02-14	0	1139963690	2006-02-14	45	52.45	-99.99	-99.99	-99.99	0	0			99999.99	99999.99	99999.99		-10	-10	-10
2341670		3148	61679	2006-03-02	1	56	-12.07	S	134.58	E	-17.359	S	157.839	E	8	0	-126	387	3	401 645603.3	0	00 231 32	0	0	0	0	0	1141350910	2006-03-02	0	1141350910	2006-03-02	61	1.28	-99.99	-99.99	-99.99	0	0			99999.99	99999.99	99999.99		-10	-10	-10
2341671		3148	61679	2006-03-02	3	66	-12.064	S	134.582	E	-19.366	S	165.892	E	8	0	-128	387	3	401 645629.1	0	00 233 34	0	0	0	0	0	1141354660	2006-03-02	0	1141354660	2006-03-02	61	0.75	-99.99	-99.99	-99.99	0	0			99999.99	99999.99	99999.99		-10	-10	-10
2341673		3148	61679	2006-03-06	2	60	-12.208	S	134.877	E	-14	S	127.044	E	4	0	-124	344	2	401 645673.4	0	00 246 33	0	0	0	0	0	1141684750	2006-03-06	0	1141684750	2006-03-06	65	5.44	-99.99	-99.99	-99.99	0	0			99999.99	99999.99	99999.99		-10	-10	-10
2341674		3148	61679	2006-03-06	0	57	-12.202	S	134.909	E	-12.706	S	132.655	E	6	0	-122	516	2	401 645692.0	0	08 241 43	0	0	0	0	0	1141688060	2006-03-06	0	1141688060	2006-03-06	65	4.77	-99.99	-99.99	-99.99	0	0			99999.99	99999.99	99999.99		-10	-10	-10
2341675		3148	61679	2006-03-06	A	6	-12.172	S	135.001	E	-10.735	S	128.607	E	3	0	-128	144	2	401 645788.3	0	00 247 35	0	0	0	0	0	1141699950	2006-03-06	0	1141699950	2006-03-06	65	-2.8	-99.99	-99.99	27.47	0	0			99999.99	99999.99	99999.99		-10	-10	-10
2341678		3148	61679	2006-03-10	1	50	-12.16	S	134.845	E	-18.415	S	162.214	E	4	0	-130	387	2	401 645739.2	0	00 228 40	0	0	0	0	0	1142046230	2006-03-10	0	1142046230	2006-03-10	69	2.7	-99.99	-99.99	-99.99	0	0			99999.99	99999.99	99999.99		-10	-10	-10
2341681		3148	61679	2006-03-14	0	46	-12.008	S	134.765	E	-13.395	S	128.808	E	10	0	-121	467	2	401 645734.8	0	00 194 37	0	0	0	0	0	1142375650	2006-03-14	0	1142375650	2006-03-14	73	3.78	-99.99	-99.99	-99.99	0	0			99999.99	99999.99	99999.99		-10	-10	-10
2341682		3148	61679	2006-03-14	1	57	-11.998	S	134.799	E	-14.25	S	124.723	E	8	1	-120	760	3	401 645751.8	0	00 199 40	0	0	0	0	0	1142380310	2006-03-14	0	1142380310	2006-03-14	73	-1.95	-99.99	-99.99	26.19	0	0			99999.99	99999.99	99999.99		-10	-10	-10
2341683		3148	61679	2006-03-14	1	58	-12.003	S	134.767	E	-8.538	S	119.607	E	10	0	-122	699	4	401 645771.8	0	00 242 40	0	0	0	0	0	1142392380	2006-03-14	0	1142392380	2006-03-14	73	2.03	-99.99	-99.99	-99.99	0	0			99999.99	99999.99	99999.99		-10	-10	-10
2341684		3148	61679	2006-03-14	0	58	-11.983	S	134.724	E	-12.427	S	136.631	E	14	0	-125	729	2	401 645775.2	0	00 242 41	0	0	0	0	0	1142395110	2006-03-14	0	1142395110	2006-03-14	73	6.5	-99.99	-99.99	-99.99	0	0			99999.99	99999.99	99999.99		-10	-10	-10
2341685		3148	61679	2006-03-18	1	67	-12.127	S	134.883	E	-4.396	S	168.706	E	5	0	-126	300	2	401 645751.8	0	00 227 39	0	0	0	0	0	1142720210	2006-03-18	0	1142720210	2006-03-18	77	4.21	-99.99	-99.99	-99.99	0	0			99999.99	99999.99	99999.99		-10	-10	-10
2341686		3148	61679	2006-03-18	0	50	-12.091	S	134.905	E	-18.804	S	105.559	E	5	0	-131	502	2	401 645758.9	0	00 222 39	0	0	0	0	0	1142724340	2006-03-18	0	1142724340	2006-03-18	77	14.61	-99.99	-99.99	27.11	0	0			99999.99	99999.99	99999.99		-10	-10	-10
2341687		3148	61679	2006-03-18	2	56	-12.142	S	134.908	E	-15.314	S	120.75	E	12	0	-122	645	4	401 645778.6	0	00 224 40	0	0	0	0	0	1142726270	2006-03-18	0	1142726270	2006-03-18	77	1.04	-99.99	-99.99	-99.99	0	0			99999.99	99999.99	99999.99		-10	-10	-10
2341688		3148	61679	2006-03-18	B	0	-12.157	S	134.933	E	-23.404	S	-172.597	W	2	0	-138	129	2	401 645778.6	0	00 221 42	0	0	0	0	0	1142729500	2006-03-18	0	1142729500	2006-03-18	77	1.83	-99.99	-99.99	-99.99	0	0			99999.99	99999.99	99999.99		-10	-10	-10
2341690		3148	61679	2006-03-18	3	68	-12.149	S	134.967	E	-17.62	S	158.782	E	10	0	-125	609	4	401 645789.9	0	00 171 40	0	0	0	0	0	1142737810	2006-03-18	0	1142737810	2006-03-18	77	0.82	-99.99	-99.99	27.56	0	0			99999.99	99999.99	99999.99		-10	-10	-10
2341692		3148	61679	2006-03-22	1	56	-12.107	S	135.581	E	-13.431	S	129.918	E	8	0	-124	475	3	401 645777.4	0	00 219 40	0	0	0	0	0	1143066640	2006-03-22	0	1143066640	2006-03-22	81	2.61	-99.99	-99.99	-99.99	0	0			99999.99	99999.99	99999.99		-10	-10	-10
2341693		3148	61679	2006-03-22	3	68	-12.107	S	135.574	E	-16.483	S	116.162	E	9	0	-126	561	4	401 645788.3	0	00 222 41	0	0	0	0	0	1143072350	2006-03-22	0	1143072350	2006-03-22	81	2.39	-99.99	-99.99	-99.99	0	0			99999.99	99999.99	99999.99		-10	-10	-10
2341694		3148	61679	2006-03-22	3	68	-12.091	S	135.558	E	-17.177	S	158.054	E	9	0	-124	636	4	401 645785.2	0	00 174 42	0	0	0	0	0	1143078650	2006-03-22	0	1143078650	2006-03-22	81	4.81	-99.99	-99.99	-99.99	0	0			99999.99	99999.99	99999.99		-10	-10	-10
2341695		3148	61679	2006-03-22	1	68	-12.088	S	135.555	E	-22.41	S	-179.268	W	7	0	-131	418	4	401 645785.3	0	00 193 41	0	0	0	0	0	1143080690	2006-03-22	0	1143080690	2006-03-22	81	4.47	-99.99	-99.99	-99.99	0	0			99999.99	99999.99	99999.99		-10	-10	-10
2341696		3148	61679	2006-03-22	3	68	-12.065	S	135.54	E	-6.119	S	109.619	E	6	0	-126	592	4	401 645785.4	0	00 95 42	0	0	0	0	0	1143084680	2006-03-22	0	1143084680	2006-03-22	81	0.14	-99.99	-99.99	-99.99	0	0			99999.99	99999.99	99999.99		-10	-10	-10
2341697		3148	61679	2006-03-22	2	68	-12.06	S	135.521	E	-11.345	S	132.494	E	7	0	-122	673	2	401 645785.6	0	00 115 38	0	0	0	0	0	1143086790	2006-03-22	0	1143086790	2006-03-22	81	-1.04	-99.99	-99.99	-99.99	0	0			99999.99	99999.99	99999.99		-10	-10	-10
2341699		3148	61679	2006-06-18	1	56	-12.265	S	135.046	E	-14.3	S	125.971	E	10	0	-124	559	3	401 645673.5	0	00 243 30	0	0	0	0	0	1150670690	2006-06-18	0	1150670690	2006-06-18	169	0.13	-99.99	-99.99	-99.99	0	0			99999.99	99999.99	99999.99		-10	-10	-10
2341700		3148	61679	2006-06-18	0	57	-12.269	S	135.033	E	-16.786	S	154.767	E	7	0	-127	357	2	401 645718.8	0	00 224 30	0	0	0	0	0	1150678690	2006-06-18	0	1150678690	2006-06-18	169	4.42	-99.99	-99.99	-99.99	0	0			99999.99	99999.99	99999.99		-10	-10	-10
2341701		3148	61679	2006-06-18	0	47	-12.289	S	135.1	E	-14.681	S	145.352	E	8	0	-126	387	2	401 645771.1	0	00 226 32	0	0	0	0	0	1150685510	2006-06-18	0	1150685510	2006-06-18	169	20.3	-99.99	-99.99	-99.99	0	0			99999.99	99999.99	99999.99		-10	-10	-10
2341703		3148	61679	2006-06-22	B	0	-12.043	S	134.572	E	-14.694	S	122.382	E	2	0	-128	285	2	401 645817.5	0	00 91 34	0	0	0	0	0	1151016870	2006-06-22	0	1151016870	2006-06-22	173	-1.42	-99.99	-99.99	-99.99	0	0			99999.99	99999.99	99999.99		-10	-10	-10
2341710		3148	61679	2006-06-26	1	58	-12.018	S	134.241	E	-13.999	S	142.902	E	4	0	-127	655	3	401 645848.4	0	00 201 39	0	0	0	0	0	1151376890	2006-06-26	0	1151376890	2006-06-26	177	1.89	-99.99	24.84	24.84	0	0			99999.99	99999.99	99999.99		-10	-10	-10
2341714		3148	61679	2006-06-30	3	60	-12.184	S	134.116	E	-13.162	S	129.911	E	10	0	-122	559	2	401 645846.7	0	00 253 40	0	0	0	0	0	1151703870	2006-06-30	0	1151703870	2006-06-30	181	2.12	-99.99	-99.99	-99.99	0	0			99999.99	99999.99	99999.99		-10	-10	-10
2341717		3148	61679	2006-06-30	2	68	-12.197	S	134.106	E	-19.426	S	165.493	E	5	0	-126	281	4	401 645855.8	0	00 253 40	0	0	0	0	0	1151719800	2006-06-30	0	1151719800	2006-06-30	181	4.62	-99.99	-99.99	-99.99	0	0			99999.99	99999.99	99999.99		-10	-10	-10
2341718		3148	61679	2006-06-30	3	66	-12.191	S	134.102	E	-8.48	S	117.694	E	5	0	-125	389	3	401 645856.9	0	00 253 40	0	0	0	0	0	1151720050	2006-06-30	0	1151720050	2006-06-30	181	4.62	-99.99	-99.99	-99.99	0	0			99999.99	99999.99	99999.99		-10	-10	-10
2341720		3148	61679	2006-07-04	1	58	-11.967	S	134.128	E	-6.347	S	159.074	E	5	0	-125	215	4	401 645855.9	0	00 242 41	0	0	0	0	0	1152049100	2006-07-04	0	1152049100	2006-07-04	185	8.45	-99.99	-99.99	-99.99	0	0			99999.99	99999.99	99999.99		-10	-10	-10
2341721		3148	61679	2006-07-04	0	67	-11.973	S	134.106	E	-18.429	S	106.372	E	4	0	-130	129	2	401 645859.4	0	00 245 40	0	0	0	0	0	1152052270	2006-07-04	0	1152052270	2006-07-04	185	28.58	-99.99	-99.99	-99.99	0	0			99999.99	99999.99	99999.99		-10	-10	-10
2341722		3148	61679	2006-07-04	3	60	-11.961	S	134.135	E	-17.185	S	110.959	E	7	0	-128	376	2	401 645869.4	0	00 240 42	0	0	0	0	0	1152055020	2006-07-04	0	1152055020	2006-07-04	185	7.24	-99.99	-99.99	-99.99	0	0			99999.99	99999.99	99999.99		-10	-10	-10
2341723		3148	61679	2006-07-04	1	58	-11.958	S	134.113	E	-12.729	S	137.51	E	14	1	-120	688	3	401 645870.1	0	00 238 42	0	0	0	0	0	1152063220	2006-07-04	0	1152063220	2006-07-04	185	23.19	-99.99	23.87	25.01	0	0			99999.99	99999.99	99999.99		-10	-10	-10
2341724		3148	61679	2006-07-04	1	58	-11.958	S	134.158	E	-13.293	S	139.822	E	10	0	-121	809	3	401 645879.6	0	00 234 42	0	0	0	0	0	1152068620	2006-07-04	0	1152068620	2006-07-04	185	0	25.18	24.24	24.96	0	0			99999.99	99999.99	99999.99		-10	-10	-10
2341726		3148	61679	2006-07-08	B	0	-11.88	S	133.851	E	-1.47	S	-179.729	W	2	0	-135	129	2	401 645855.9	0	00 152 40	0	0	0	0	0	1152388980	2006-07-08	0	1152388980	2006-07-08	189	1.35	-99.99	-99.99	-99.99	0	0			99999.99	99999.99	99999.99		-10	-10	-10
2341728		3148	61679	2006-07-08	2	50	-11.866	S	133.85	E	-6.993	S	155.438	E	6	0	-125	704	2	401 645855.9	0	00 210 41	0	0	0	0	0	1152395220	2006-07-08	0	1152395220	2006-07-08	189	-1	-99.99	-99.99	-99.99	0	0			99999.99	99999.99	99999.99		-10	-10	-10
2341730		3148	61679	2006-07-08	3	66	-11.856	S	133.849	E	-17.734	S	107.352	E	9	0	-125	573	3	401 645869.3	0	00 182 43	0	0	0	0	0	1152401200	2006-07-08	0	1152401200	2006-07-08	189	-0.96	-99.99	-99.99	-99.99	0	0			99999.99	99999.99	99999.99		-10	-10	-10
2341732		3148	61679	2006-07-08	1	68	-11.847	S	133.822	E	-18.527	S	162.664	E	5	0	-129	496	4	401 645869.7	0	00 140 43	0	0	0	0	0	1152411450	2006-07-08	0	1152411450	2006-07-08	189	0.48	-99.99	-99.99	-99.99	0	0			99999.99	99999.99	99999.99		-10	-10	-10
2341733		3148	61679	2006-07-12	3	68	-11.833	S	133.828	E	-6.46	S	156.979	E	6	0	-128	473	4	401 645836.4	0	00 217 37	0	0	0	0	0	1152737540	2006-07-12	0	1152737540	2006-07-12	193	1.05	-99.99	-99.99	-99.99	0	0			99999.99	99999.99	99999.99		-10	-10	-10
2341734		3148	61679	2006-07-12	3	60	-11.831	S	133.834	E	-7.893	S	151.465	E	4	0	-122	215	2	401 645837.0	0	00 227 38	0	0	0	0	0	1152741330	2006-07-12	0	1152741330	2006-07-12	193	1.2	-99.99	-99.99	-99.99	0	0			99999.99	99999.99	99999.99		-10	-10	-10
2341735		3148	61679	2006-07-12	3	68	-11.837	S	133.829	E	-17.667	S	108.735	E	11	0	-124	559	4	401 645835.5	0	00 235 43	0	0	0	0	0	1152743420	2006-07-12	0	1152743420	2006-07-12	193	0.67	-99.99	-99.99	-99.99	0	0			99999.99	99999.99	99999.99		-10	-10	-10
2341736		3148	61679	2006-07-12	2	68	-11.841	S	133.828	E	-18.658	S	103.425	E	6	0	-125	439	4	401 645836.8	0	00 237 43	0	0	0	0	0	1152747200	2006-07-12	0	1152747200	2006-07-12	193	0.37	-99.99	-99.99	-99.99	0	0			99999.99	99999.99	99999.99		-10	-10	-10
2341737		3148	61679	2006-07-12	B	0	-11.837	S	133.818	E	-21.176	S	177.095	E	2	0	-133	313	2	401 645835.5	0	00 232 39	0	0	0	0	0	1152749520	2006-07-12	0	1152749520	2006-07-12	193	0.96	-99.99	-99.99	-99.99	0	0			99999.99	99999.99	99999.99		-10	-10	-10
2341738		3148	61679	2006-07-12	2	68	-11.838	S	133.826	E	-10.685	S	128.78	E	13	0	-122	742	4	401 645845.6	0	00 239 43	0	0	0	0	0	1152755540	2006-07-12	0	1152755540	2006-07-12	193	0.69	-99.99	-99.99	-99.99	0	0			99999.99	99999.99	99999.99		-10	-10	-10
2341740		3148	61679	2006-07-16	3	68	-11.862	S	133.783	E	-8.767	S	147.624	E	12	2	-120	516	4	401 645851.6	0	00 233 42	0	0	0	0	0	1153087430	2006-07-16	0	1153087430	2006-07-16	197	3.28	-99.99	-99.99	-99.99	0	0			99999.99	99999.99	99999.99		-10	-10	-10
2341741		3148	61679	2006-07-16	1	60	-11.859	S	133.782	E	-19.486	S	99.523	E	5	0	-131	215	2	401 645853.4	0	00 237 43	0	0	0	0	0	1153093320	2006-07-16	0	1153093320	2006-07-16	197	4.61	-99.99	-99.99	-99.99	0	0			99999.99	99999.99	99999.99		-10	-10	-10
2341742		3148	61679	2006-07-16	3	68	-11.859	S	133.794	E	-15.205	S	148.448	E	13	0	-122	645	4	401 645853.3	0	00 226 44	0	0	0	0	0	1153098710	2006-07-16	0	1153098710	2006-07-16	197	4.1	-99.99	-99.99	-99.99	0	0			99999.99	99999.99	99999.99		-10	-10	-10
2341743		3148	61679	2006-07-16	3	66	-11.857	S	133.813	E	-17.777	S	159.542	E	8	0	-123	301	3	401 645841.9	0	00 234 44	0	0	0	0	0	1153103080	2006-07-16	0	1153103080	2006-07-16	197	3.19	-99.99	-99.99	-99.99	0	0			99999.99	99999.99	99999.99		-10	-10	-10
2341744		3148	61679	2006-07-20	2	68	-11.871	S	133.778	E	-6.023	S	158.911	E	4	0	-133	300	4	401 645833.5	0	00 253 42	0	0	0	0	0	1153428490	2006-07-20	0	1153428490	2006-07-20	201	5.01	-99.99	-99.99	-99.99	0	0			99999.99	99999.99	99999.99		-10	-10	-10
2341745		3148	61679	2006-07-20	3	60	-11.871	S	133.779	E	-9.629	S	143.694	E	6	0	-125	387	2	401 645842.2	0	00 253 43	0	0	0	0	0	1153433400	2006-07-20	0	1153433400	2006-07-20	201	4.89	-99.99	-99.99	-99.99	0	0			99999.99	99999.99	99999.99		-10	-10	-10
2341746		3148	61679	2006-07-20	3	66	-11.871	S	133.78	E	-17.204	S	110.647	E	6	0	-125	344	3	401 645844.5	0	00 253 43	0	0	0	0	0	1153434490	2006-07-20	0	1153434490	2006-07-20	201	4.76	-99.99	-99.99	-99.99	0	0			99999.99	99999.99	99999.99		-10	-10	-10
2341751		3148	61679	2006-07-24	2	68	-11.835	S	133.835	E	-0.162	S	-0.4	W	5	0	-122	458	2	401 645844.7	0	00 182 40	0	0	0	0	0	1153776970	2006-07-24	0	1153776970	2006-07-24	205	0.62	-99.99	-99.99	-99.99	0	0			99999.99	99999.99	99999.99		-10	-10	-10
2341752		3148	61679	2006-07-24	3	60	-11.84	S	133.824	E	-10.513	S	139.733	E	8	1	-120	433	2	401 645845.0	0	00 222 42	0	0	0	0	0	1153779480	2006-07-24	0	1153779480	2006-07-24	205	0.65	-99.99	-99.99	-99.99	0	0			99999.99	99999.99	99999.99		-10	-10	-10
2341753		3148	61679	2006-07-24	2	57	-11.843	S	133.83	E	-13.103	S	139.39	E	7	0	-128	482	3	401 645848.8	0	00 213 39	0	0	0	0	0	1153790950	2006-07-24	0	1153790950	2006-07-24	205	0.07	-99.99	-99.99	-99.99	0	0			99999.99	99999.99	99999.99		-10	-10	-10
2341754		3148	61679	2006-07-24	1	58	-11.842	S	133.822	E	-17.009	S	156.388	E	6	0	-126	262	3	401 645849.9	0	00 92 40	0	0	0	0	0	1153794660	2006-07-24	0	1153794660	2006-07-24	205	0.67	-99.99	-99.99	-99.99	0	0			99999.99	99999.99	99999.99		-10	-10	-10
2341758		3148	61679	2006-07-28	1	50	-11.834	S	133.844	E	-17.543	S	159.008	E	10	0	-125	700	2	401 645861.4	0	00 200 43	0	0	0	0	0	1154134130	2006-07-28	0	1154134130	2006-07-28	209	-0.31	-99.99	-99.99	-99.99	0	0			99999.99	99999.99	99999.99		-10	-10	-10
2341759		3148	61679	2006-07-28	1	68	-11.857	S	133.821	E	-22.133	S	178.877	E	6	0	-130	290	4	401 645850.6	0	00 221 43	0	0	0	0	0	1154137510	2006-07-28	0	1154137510	2006-07-28	209	2.25	-99.99	-99.99	-99.99	0	0			99999.99	99999.99	99999.99		-10	-10	-10
2341760		3148	61679	2006-07-28	B	0	-11.824	S	133.875	E	-6.605	S	110.652	E	2	0	-131	104	2	401 645861.4	0	00 219 42	0	0	0	0	0	1154140050	2006-07-28	0	1154140050	2006-07-28	209	-1	-99.99	25.09	25.09	0	0			99999.99	99999.99	99999.99		-10	3.79036	3.786
2341761		3148	61679	2006-08-01	3	60	-11.863	S	133.797	E	-10.99	S	137.542	E	11	2	-119	516	2	401 645835.2	0	00 236 43	0	0	0	0	0	1154467930	2006-08-01	0	1154467930	2006-08-01	213	5.18	-99.99	-99.99	-99.99	0	0			99999.99	99999.99	99999.99		-10	-10	-10
2341762		3148	61679	2006-08-01	B	0	-11.842	S	133.919	E	-12.306	S	131.819	E	2	0	-134	43	2	401 645835.2	0	00 236 42	0	0	0	0	0	1154471880	2006-08-01	0	1154471880	2006-08-01	213	-1	24.74	24.94	25.3	0	0			99999.99	99999.99	99999.99		-10	2.89495	3.09644
2341764		3148	61679	2006-08-01	1	68	-11.873	S	133.776	E	-21.997	S	178.729	E	4	0	-133	368	4	401 645844.6	0	00 238 40	0	0	0	0	0	1154477290	2006-08-01	0	1154477290	2006-08-01	213	5.55	-99.99	-99.99	-99.99	0	0			99999.99	99999.99	99999.99		-10	-10	-10
2341765		3148	61679	2006-08-01	1	68	-11.859	S	133.783	E	-11.085	S	130.405	E	5	0	-125	401	3	401 645853.8	0	00 133 41	0	0	0	0	0	1154483420	2006-08-01	0	1154483420	2006-08-01	213	4.03	-99.99	-99.99	-99.99	0	0			99999.99	99999.99	99999.99		-10	-10	-10
2341766		3148	61679	2006-08-01	3	67	-11.859	S	133.777	E	-16.355	S	153.168	E	13	0	-121	645	4	401 645841.9	0	00 242 44	0	0	0	0	0	1154486400	2006-08-01	0	1154486400	2006-08-01	213	7.52	-99.99	-99.99	-99.99	0	0			99999.99	99999.99	99999.99		-10	-10	-10
2341767		3148	61679	2006-08-05	2	68	-11.842	S	133.824	E	-5.099	S	162.64	E	6	0	-129	530	4	401 645853.3	0	00 228 41	0	0	0	0	0	1154810490	2006-08-05	0	1154810490	2006-08-05	217	0.54	-99.99	-99.99	-99.99	0	0			99999.99	99999.99	99999.99		-10	-10	-10
2341768		3148	61679	2006-08-05	1	60	-11.848	S	133.811	E	-2.276	S	176.187	E	4	0	-134	258	2	401 645855.3	0	00 232 43	0	0	0	0	0	1154811790	2006-08-05	0	1154811790	2006-08-05	217	1.08	-99.99	-99.99	-99.99	0	0			99999.99	99999.99	99999.99		-10	-10	-10
2341769		3148	61679	2006-08-05	1	68	-11.821	S	133.839	E	-16.405	S	114.101	E	5	0	-124	215	2	401 645869.1	0	00 233 44	0	0	0	0	0	1154816340	2006-08-05	0	1154816340	2006-08-05	217	1.8	-99.99	-99.99	-99.99	0	0			99999.99	99999.99	99999.99		-10	-10	-10
2341770		3148	61679	2006-08-05	1	58	-11.829	S	133.82	E	-13.114	S	128.046	E	4	1	-120	441	3	401 645873.7	0	00 228 43	0	0	0	0	0	1154817800	2006-08-05	0	1154817800	2006-08-05	217	1.73	-99.99	-99.99	-99.99	0	0			99999.99	99999.99	99999.99		-10	-10	-10
2341771		3148	61679	2006-08-05	3	68	-11.82	S	133.821	E	-15.485	S	150.055	E	6	0	-123	324	4	401 645858.4	0	00 84 39	0	0	0	0	0	1154826400	2006-08-05	0	1154826400	2006-08-05	217	3.19	-99.99	-99.99	-99.99	0	0			99999.99	99999.99	99999.99		-10	-10	-10
2341774		3148	61679	2006-08-13	3	68	-11.862	S	133.8	E	-4.702	S	164.544	E	7	0	-126	516	4	401 645856.6	0	00 219 42	0	0	0	0	0	1155501580	2006-08-13	0	1155501580	2006-08-13	225	5.32	-99.99	-99.99	-99.99	0	0			99999.99	99999.99	99999.99		-10	-10	-10
2341775		3148	61679	2006-08-13	A	8	-11.874	S	133.759	E	-4.032	S	168.072	E	3	0	-129	172	2	401 645868.8	0	00 224 43	0	0	0	0	0	1155503730	2006-08-13	0	1155503730	2006-08-13	225	7.66	-99.99	-99.99	-99.99	0	0			99999.99	99999.99	99999.99		-10	-10	-10
2341776		3148	61679	2006-08-13	3	68	-11.86	S	133.803	E	-15.924	S	116.294	E	12	0	-124	645	4	401 645859.9	0	00 224 44	0	0	0	0	0	1155507510	2006-08-13	0	1155507510	2006-08-13	225	4.49	-99.99	-99.99	-99.99	0	0			99999.99	99999.99	99999.99		-10	-10	-10
2341777		3148	61679	2006-08-13	3	66	-11.858	S	133.808	E	-14.889	S	120.275	E	10	2	-120	731	3	401 645860.4	0	00 222 44	0	0	0	0	0	1155509930	2006-08-13	0	1155509930	2006-08-13	225	3.65	-99.99	-99.99	-99.99	0	0			99999.99	99999.99	99999.99		-10	-10	-10
2341778		3148	61679	2006-08-13	3	68	-11.836	S	133.828	E	-13.478	S	141.007	E	10	1	-120	513	4	401 645853.9	0	00 220 44	0	0	0	0	0	1155518840	2006-08-13	0	1155518840	2006-08-13	225	0.78	-99.99	-99.99	-99.99	0	0			99999.99	99999.99	99999.99		-10	-10	-10
2341781		3148	61679	2006-08-17	B	0	-11.931	S	133.454	E	-5.056	S	164.806	E	2	0	-128	187	2	401 645842.7	0	00 85 38	0	0	0	0	0	1155850110	2006-08-17	0	1155850110	2006-08-17	229	31.18	-99.99	-99.99	-99.99	0	0			99999.99	99999.99	99999.99		-10	-10	-10
2341782		3148	61679	2006-08-17	3	66	-11.9	S	133.424	E	-15.604	S	116.741	E	12	0	-123	602	3	401 645842.7	0	00 221 44	0	0	0	0	0	1155856090	2006-08-17	0	1155856090	2006-08-17	229	7.12	-99.99	-99.99	-99.99	0	0			99999.99	99999.99	99999.99		-10	-10	-10
2341783		3148	61679	2006-08-17	3	68	-11.907	S	133.423	E	-18.173	S	160.962	E	9	0	-126	560	4	401 645846.1	0	00 221 44	0	0	0	0	0	1155861890	2006-08-17	0	1155861890	2006-08-17	229	9.37	-99.99	-99.99	-99.99	0	0			99999.99	99999.99	99999.99		-10	-10	-10
2341784		3148	61679	2006-08-17	2	68	-11.907	S	133.415	E	-7.172	S	112.584	E	4	0	-130	214	4	401 645851.3	0	00 221 43	0	0	0	0	0	1155867900	2006-08-17	0	1155867900	2006-08-17	229	7.58	-99.99	-99.99	-99.99	0	0			99999.99	99999.99	99999.99		-10	-10	-10
2341785		3148	61679	2006-08-17	3	68	-11.908	S	133.41	E	-15.101	S	147.188	E	8	1	-120	430	4	401 645854.6	0	00 225 44	0	0	0	0	0	1155869670	2006-08-17	0	1155869670	2006-08-17	229	7.52	-99.99	-99.99	-99.99	0	0			99999.99	99999.99	99999.99		-10	-10	-10
2341786		3148	61679	2006-08-21	A	8	-11.917	S	133.416	E	-4.08	S	166.637	E	3	0	-131	85	2	401 645864.5	0	00 207 42	0	0	0	0	0	1156192400	2006-08-21	0	1156192400	2006-08-21	233	7.43	-99.99	-99.99	-99.99	0	0			99999.99	99999.99	99999.99		-10	-10	-10
2341787		3148	61679	2006-08-21	3	66	-11.897	S	133.458	E	-5.696	S	160.943	E	14	0	-125	688	3	401 645858.1	0	00 210 72	0	0	0	0	0	1156196140	2006-08-21	0	1156196140	2006-08-21	233	6.27	-99.99	-99.99	-99.99	0	0			99999.99	99999.99	99999.99		-10	-10	-10
2341788		3148	61679	2006-08-21	3	68	-11.899	S	133.471	E	-15.407	S	118.423	E	12	0	-123	473	4	401 645857.9	0	00 211 44	0	0	0	0	0	1156198450	2006-08-21	0	1156198450	2006-08-21	233	4.98	-99.99	-99.99	-99.99	0	0			99999.99	99999.99	99999.99		-10	-10	-10
2341789		3148	61679	2006-08-21	3	68	-11.883	S	133.478	E	-16.515	S	112.812	E	11	0	-123	560	4	401 645861.8	0	00 211 44	0	0	0	0	0	1156202050	2006-08-21	0	1156202050	2006-08-21	233	5.03	-99.99	-99.99	-99.99	0	0			99999.99	99999.99	99999.99		-10	-10	-10
2341790		3148	61679	2006-08-21	B	0	-11.866	S	133.492	E	-22.085	S	-179.484	W	2	0	-138	42	2	401 645857.9	0	00 211 44	0	0	0	0	0	1156205080	2006-08-21	0	1156205080	2006-08-21	233	7.32	-99.99	-99.99	-99.99	0	0			99999.99	99999.99	99999.99		-10	-10	-10
2341791		3148	61679	2006-08-21	1	68	-11.871	S	133.471	E	-11.605	S	132.307	E	5	0	-122	258	2	401 645858.0	0	00 208 44	0	0	0	0	0	1156211130	2006-08-21	0	1156211130	2006-08-21	233	14.03	-99.99	-99.99	-99.99	0	0			99999.99	99999.99	99999.99		-10	-10	-10
2341792		3148	61679	2006-08-21	B	0	-11.876	S	133.477	E	-20.016	S	169.777	E	2	0	-134	42	2	401 645857.9	0	00 207 44	0	0	0	0	0	1156212470	2006-08-21	0	1156212470	2006-08-21	233	8.77	-99.99	-99.99	-99.99	0	0			99999.99	99999.99	99999.99		-10	-10	-10
2341795		3148	61679	2006-08-25	A	7	-11.504	S	133.027	E	-15.921	S	152.405	E	3	0	-129	633	2	401 645810.3	0	00 94 35	0	0	0	0	0	1156554140	2006-08-25	0	1156554140	2006-08-25	237	27.59	-99.99	-99.99	-99.99	0	0			99999.99	99999.99	99999.99		-10	-10	-10
2341797		3148	61679	2006-08-25	A	7	-11.46	S	133.014	E	-14.199	S	144.859	E	3	0	-121	304	2	401 645838.7	0	00 127 37	0	0	0	0	0	1156561540	2006-08-25	0	1156561540	2006-08-25	237	10.82	-99.99	-99.99	-99.99	0	0			99999.99	99999.99	99999.99		-10	-10	-10
2341799		3148	61679	2006-08-29	B	0	-11.891	S	133.158	E	-7.377	S	153.505	E	2	0	-127	169	2	401 645830.9	0	00 74 32	0	0	0	0	0	1156888210	2006-08-29	0	1156888210	2006-08-29	241	71.32	-99.99	-99.99	-99.99	0	0			99999.99	99999.99	99999.99		-10	-10	-10
2341801		3148	61679	2006-08-29	2	60	-11.719	S	133.333	E	-18.035	S	105.031	E	5	0	-125	258	2	401 645830.9	0	00 178 38	0	0	0	0	0	1156894240	2006-08-29	0	1156894240	2006-08-29	241	6.71	-99.99	-99.99	-99.99	0	0			99999.99	99999.99	99999.99		-10	-10	-10
2341802		3148	61679	2006-08-29	2	68	-11.733	S	133.332	E	-20.367	S	171.787	E	5	0	-129	510	4	401 645836.4	0	00 95 42	0	0	0	0	0	1156897260	2006-08-29	0	1156897260	2006-08-29	241	-0.82	-99.99	-99.99	-99.99	0	0			99999.99	99999.99	99999.99		-10	-10	-10
2341803		3148	61679	2006-08-29	2	58	-11.754	S	133.334	E	-9.475	S	123.397	E	8	0	-122	808	4	401 645836.1	0	00 76 43	0	0	0	0	0	1156903390	2006-08-29	0	1156903390	2006-08-29	241	0.14	-99.99	-99.99	-99.99	0	0			99999.99	99999.99	99999.99		-10	-10	-10
2341804		3148	61679	2006-08-29	3	68	-11.754	S	133.324	E	-19.468	S	166.67	E	10	0	-126	645	4	401 645837.6	0	00 187 44	0	0	0	0	0	1156904120	2006-08-29	0	1156904120	2006-08-29	241	-0.63	-99.99	-99.99	-99.99	0	0			99999.99	99999.99	99999.99		-10	-10	-10
2341805		3148	61679	2006-09-02	2	60	-11.77	S	133.752	E	-9.142	S	145.118	E	4	0	-123	426	2	401 645837.8	0	00 192 43	0	0	0	0	0	1157232080	2006-09-02	0	1157232080	2006-09-02	245	1.54	-99.99	-99.99	-99.99	0	0			99999.99	99999.99	99999.99		-10	-10	-10
2341806		3148	61679	2006-09-02	3	68	-11.765	S	133.768	E	-8.377	S	148.879	E	10	0	-123	617	4	401 645836.3	0	00 186 44	0	0	0	0	0	1157234400	2006-09-02	0	1157234400	2006-09-02	245	1.91	-99.99	-99.99	-99.99	0	0			99999.99	99999.99	99999.99		-10	-10	-10
2341807		3148	61679	2006-09-02	2	68	-11.755	S	133.78	E	-20.312	S	96.848	E	9	0	-128	407	4	401 645847.4	0	00 195 42	0	0	0	0	0	1157238020	2006-09-02	0	1157238020	2006-09-02	245	1.86	-99.99	-99.99	-99.99	0	0			99999.99	99999.99	99999.99		-10	-10	-10
2341808		3148	61679	2006-09-02	2	67	-11.75	S	133.785	E	-19.113	S	100.849	E	12	0	-124	717	4	401 645856.9	0	00 210 44	0	0	0	0	0	1157240350	2006-09-02	0	1157240350	2006-09-02	245	1.9	-99.99	-99.99	-99.99	0	0			99999.99	99999.99	99999.99		-10	-10	-10
2341809		3148	61679	2006-09-02	3	68	-11.732	S	133.79	E	-13.751	S	142.699	E	12	0	-124	761	3	401 645851.4	0	00 206 44	0	0	0	0	0	1157246480	2006-09-02	0	1157246480	2006-09-02	245	-0.26	-99.99	-99.99	-99.99	0	0			99999.99	99999.99	99999.99		-10	-10	-10
2341810		3148	61679	2006-09-02	A	8	-11.717	S	133.811	E	-2.676	S	94.23	E	3	0	-130	85	2	401 645849.7	0	00 195 43	0	0	0	0	0	1157252430	2006-09-02	0	1157252430	2006-09-02	245	-0.96	-99.99	-99.99	-99.99	0	0			99999.99	99999.99	99999.99		-10	-10	-10
2341811		3148	61679	2006-09-02	3	68	-11.727	S	133.804	E	-13.318	S	140.666	E	10	0	-122	655	3	401 645844.1	0	00 117 44	0	0	0	0	0	1157252920	2006-09-02	0	1157252920	2006-09-02	245	0.24	-99.99	-99.99	-99.99	0	0			99999.99	99999.99	99999.99		-10	-10	-10
2341813		3148	61679	2006-09-06	3	66	-11.861	S	133.818	E	-7.31	S	113.885	E	10	0	-125	473	3	401 645834.3	0	00 228 45	0	0	0	0	0	1157595650	2006-09-06	0	1157595650	2006-09-06	249	3.98	-99.99	-99.99	-99.99	0	0			99999.99	99999.99	99999.99		-10	-10	-10
2341814		3148	61679	2006-09-06	3	66	-11.863	S	133.815	E	-18.575	S	163.171	E	10	0	-124	387	3	401 645833.8	0	00 228 45	0	0	0	0	0	1157595690	2006-09-06	0	1157595690	2006-09-06	249	4.98	-99.99	-99.99	-99.99	0	0			99999.99	99999.99	99999.99		-10	-10	-10
2341815		3148	61679	2006-09-10	2	50	-11.851	S	133.807	E	-8.804	S	146.978	E	4	0	-122	387	2	401 645844.6	0	00 225 43	0	0	0	0	0	1157923130	2006-09-10	0	1157923130	2006-09-10	253	1.33	-99.99	-99.99	-99.99	0	0			99999.99	99999.99	99999.99		-10	-10	-10
2341816		3148	61679	2006-09-10	3	67	-11.854	S	133.798	E	-10.22	S	141.082	E	14	2	-117	690	3	401 645856.6	0	00 224 44	0	0	0	0	0	1157926500	2006-09-10	0	1157926500	2006-09-10	253	2.75	-99.99	-99.99	-99.99	0	0			99999.99	99999.99	99999.99		-10	-10	-10
2341817		3148	61679	2006-09-10	2	56	-11.861	S	133.823	E	-19.928	S	98.788	E	6	0	-127	475	4	401 645838.9	0	00 223 45	0	0	0	0	0	1157929090	2006-09-10	0	1157929090	2006-09-10	253	2.79	-99.99	-99.99	-99.99	0	0			99999.99	99999.99	99999.99		-10	-10	-10
2341819		3148	61679	2006-09-14	2	60	-11.838	S	133.607	E	-14.073	S	123.975	E	4	0	-122	385	2	401 645828.7	0	00 168 40	0	0	0	0	0	1158271630	2006-09-14	0	1158271630	2006-09-14	257	2.38	-99.99	-99.99	-99.99	0	0			99999.99	99999.99	99999.99		-10	-10	-10
2341820		3148	61679	2006-09-14	1	66	-11.835	S	133.61	E	-10.994	S	137.398	E	7	0	-125	768	3	401 645828.4	0	00 202 43	0	0	0	0	0	1158272620	2006-09-14	0	1158272620	2006-09-14	257	1.62	-99.99	-99.99	-99.99	0	0			99999.99	99999.99	99999.99		-10	-10	-10
2341821		3148	61679	2006-09-14	B	0	-11.809	S	133.538	E	-21.27	S	89.591	E	2	0	-130	85	2	401 645828.7	0	00 200 44	0	0	0	0	0	1158278490	2006-09-14	0	1158278490	2006-09-14	257	0.74	-99.99	-99.99	-99.99	0	0			99999.99	99999.99	99999.99		-10	-10	-10
2341823		3148	61679	2006-09-18	3	60	-11.896	S	133.434	E	-8.224	S	149.204	E	5	0	-128	258	2	401 645801.8	0	00 250 44	0	0	0	0	0	1158614050	2006-09-18	0	1158614050	2006-09-18	261	7.42	-99.99	-99.99	-99.99	0	0			99999.99	99999.99	99999.99		-10	-10	-10
2341825		3148	61679	2006-09-18	B	0	-11.866	S	133.357	E	-22.046	S	85.995	E	2	0	-136	86	2	401 645801.8	0	00 233 44	0	0	0	0	0	1158624550	2006-09-18	0	1158624550	2006-09-18	261	40.05	-99.99	-99.99	-99.99	0	0			99999.99	99999.99	99999.99		-10	-10	-10
2341826		3148	61679	2006-09-18	2	68	-11.892	S	133.424	E	-20.878	S	173.338	E	6	0	-129	387	4	401 645827.3	0	00 233 44	0	0	0	0	0	1158625080	2006-09-18	0	1158625080	2006-09-18	261	10.81	-99.99	-99.99	-99.99	0	0			99999.99	99999.99	99999.99		-10	-10	-10
2341827		3148	61679	2006-09-18	3	66	-11.899	S	133.424	E	-9.964	S	124.969	E	8	1	-120	432	3	401 645813.3	0	00 233 43	0	0	0	0	0	1158631210	2006-09-18	0	1158631210	2006-09-18	261	7.58	-99.99	-99.99	-99.99	0	0			99999.99	99999.99	99999.99		-10	-10	-10
2341828		3148	61679	2006-09-18	2	67	-11.905	S	133.446	E	-12.193	S	134.688	E	7	1	-120	344	2	401 645837.3	0	00 234 44	0	0	0	0	0	1158636250	2006-09-18	0	1158636250	2006-09-18	261	9.97	-99.99	-99.99	-99.99	0	0			99999.99	99999.99	99999.99		-10	-10	-10
2341830		3148	61679	2006-09-22	2	67	-11.726	S	133.201	E	-13.381	S	126.109	E	9	3	-118	456	4	401 645807.8	0	00 190 44	0	0	0	0	0	1158962430	2006-09-22	0	1158962430	2006-09-22	265	2.48	-99.99	-99.99	-99.99	0	0			99999.99	99999.99	99999.99		-10	-10	-10
2341831		3148	61679	2006-09-22	1	58	-11.717	S	133.206	E	0.304	N	0.155	E	7	2	-120	533	4	401 645806.1	0	00 131 41	0	0	0	0	0	1158964750	2006-09-22	0	1158964750	2006-09-22	265	-1.84	-99.99	-99.99	-99.99	0	0			99999.99	99999.99	99999.99		-10	-10	-10
2341832		3148	61679	2006-09-22	B	0	-11.705	S	133.187	E	-22.586	S	81.726	E	2	0	-134	42	2	401 645806.1	0	00 188 43	0	0	0	0	0	1158970760	2006-09-22	0	1158970760	2006-09-22	265	-6.05	-99.99	27.39	27.32	0	0			99999.99	99999.99	99999.99		-10	-10	-10
2341834		3148	61679	2006-09-22	3	66	-11.706	S	133.155	E	-17.329	S	157.576	E	8	0	-127	577	3	401 645810.6	0	00 166 42	0	0	0	0	0	1158979000	2006-09-22	0	1158979000	2006-09-22	265	3.24	-99.99	27.85	27.62	0	0			99999.99	99999.99	99999.99		-10	-10	-10
2341835		3148	61679	2006-09-22	1	66	-11.713	S	133.15	E	-3.239	S	96.621	E	5	0	-129	299	3	401 645808.0	0	00 97 38	0	0	0	0	0	1158980400	2006-09-22	0	1158980400	2006-09-22	265	12.7	-99.99	-99.99	-99.99	0	0			99999.99	99999.99	99999.99		-10	-10	-10
2341837		3148	61679	2006-09-26	2	58	-11.659	S	133.125	E	-7.397	S	151.285	E	5	0	-127	461	4	401 645797.3	0	00 180 43	0	0	0	0	0	1159305010	2006-09-26	0	1159305010	2006-09-26	269	8.12	27.87	27.52	27.53	0	0			99999.99	99999.99	99999.99		-10	-10	-10
2341838		3148	61679	2006-09-26	3	66	-11.646	S	133.116	E	-13.223	S	126.002	E	5	3	-117	363	3	401 645797.9	0	00 170 44	0	0	0	0	0	1159310930	2006-09-26	0	1159310930	2006-09-26	269	11.93	-99.99	-99.99	-99.99	0	0			99999.99	99999.99	99999.99		-10	-10	-10
2341839		3148	61679	2006-09-26	1	66	-11.646	S	133.116	E	-18.491	S	102.999	E	4	0	-125	215	3	401 645799.4	0	00 164 41	0	0	0	0	0	1159311220	2006-09-26	0	1159311220	2006-09-26	269	11.93	-99.99	-99.99	-99.99	0	0			99999.99	99999.99	99999.99		-10	-10	-10
2341840		3148	61679	2006-09-26	2	68	-11.63	S	133.104	E	-18.976	S	164.836	E	4	0	-129	444	4	401 645797.9	0	00 69 44	0	0	0	0	0	1159317510	2006-09-26	0	1159317510	2006-09-26	269	7.36	-99.99	-99.99	-99.99	0	0			99999.99	99999.99	99999.99		-10	-10	-10
2341841		3148	61679	2006-09-26	B	0	-11.609	S	133.074	E	-22.069	S	-179.802	W	2	0	-132	43	2	401 645797.6	0	00 168 44	0	0	0	0	0	1159321920	2006-09-26	0	1159321920	2006-09-26	269	20.95	-99.99	-99.99	-99.99	0	0			99999.99	99999.99	99999.99		-10	-10	-10
2341842		3148	61679	2006-09-26	3	68	-11.608	S	133.101	E	-7.814	S	116.393	E	4	0	-121	372	4	401 645804.1	0	00 75 44	0	0	0	0	0	1159323310	2006-09-26	0	1159323310	2006-09-26	269	3.61	-99.99	-99.99	-99.99	0	0			99999.99	99999.99	99999.99		-10	-10	-10
2341844		3148	61679	2006-09-30	1	50	-11.725	S	133.196	E	-3.349	S	170.251	E	6	0	-131	473	2	401 645802.8	0	00 152 42	0	0	0	0	0	1159650900	2006-09-30	0	1159650900	2006-09-30	273	2	-99.99	-99.99	-99.99	0	0			99999.99	99999.99	99999.99		-10	-10	-10
2341845		3148	61679	2006-09-30	1	68	-11.724	S	133.198	E	-14.239	S	121.896	E	4	0	-126	299	2	401 645805.1	0	00 82 43	0	0	0	0	0	1159656710	2006-09-30	0	1159656710	2006-09-30	273	1.52	-99.99	-99.99	-99.99	0	0			99999.99	99999.99	99999.99		-10	-10	-10
2341846		3148	61679	2006-09-30	3	68	-11.729	S	133.189	E	-12.37	S	136.017	E	7	0	-124	431	3	401 645805.8	0	00 218 44	0	0	0	0	0	1159666540	2006-09-30	0	1159666540	2006-09-30	273	3.92	-99.99	-99.99	-99.99	0	0			99999.99	99999.99	99999.99		-10	-10	-10
2341847		3148	61679	2006-10-08	3	60	-11.566	S	133.082	E	-4.922	S	162.508	E	7	0	-124	568	2	401 645801.9	0	00 73 42	0	0	0	0	0	1160343110	2006-10-08	0	1160343110	2006-10-08	281	2.78	-99.99	-99.99	-99.99	0	0			99999.99	99999.99	99999.99		-10	-10	-10
2341849		3148	61679	2006-10-08	3	68	-11.587	S	133.089	E	-15.717	S	114.367	E	6	0	-125	394	4	401 645800.8	0	00 186 43	0	0	0	0	0	1160349140	2006-10-08	0	1160349140	2006-10-08	281	4.44	-99.99	-99.99	-99.99	0	0			99999.99	99999.99	99999.99		-10	-10	-10
2341850		3148	61679	2006-10-08	B	0	-11.599	S	133.12	E	-20.921	S	175.847	E	2	0	-130	42	2	401 645800.8	0	64 178 108	0	0	0	0	0	1160352700	2006-10-08	0	1160352700	2006-10-08	281	-3.97	-99.99	-99.99	-99.99	0	0			99999.99	99999.99	99999.99		-10	-10	-10
2341851		3148	61679	2006-10-08	3	68	-11.617	S	133.108	E	-10.269	S	127.167	E	5	0	-122	374	4	401 645802.3	0	00 185 40	0	0	0	0	0	1160358830	2006-10-08	0	1160358830	2006-10-08	281	1.24	-99.99	-99.99	-99.99	0	0			99999.99	99999.99	99999.99		-10	-10	-10
2341852		3148	61679	2006-10-08	2	58	-11.628	S	133.105	E	-15.868	S	151.443	E	6	0	-122	723	4	401 645803.4	0	00 95 43	0	0	0	0	0	1160362360	2006-10-08	0	1160362360	2006-10-08	281	6.28	-99.99	-99.99	-99.99	0	0			99999.99	99999.99	99999.99		-10	-10	-10
2341853		3148	61679	2006-10-12	B	0	-11.764	S	133.173	E	-6.762	S	155.043	E	2	0	-125	129	2	401 645806.9	0	00 210 41	0	0	0	0	0	1160687110	2006-10-12	0	1160687110	2006-10-12	285	15.5	-99.99	-99.99	-99.99	0	0			99999.99	99999.99	99999.99		-10	-10	-10
2341854		3148	61679	2006-10-12	2	60	-11.732	S	133.197	E	-17.84	S	106.683	E	4	0	-125	215	2	401 645802.6	0	00 185 43	0	0	0	0	0	1160693110	2006-10-12	0	1160693110	2006-10-12	285	5.36	-99.99	-99.99	-99.99	0	0			99999.99	99999.99	99999.99		-10	-10	-10
2341855		3148	61679	2006-10-12	2	68	-11.723	S	133.189	E	-16.86	S	110.414	E	6	0	-129	395	4	401 645806.9	0	00 219 43	0	0	0	0	0	1160695010	2006-10-12	0	1160695010	2006-10-12	285	1.04	-99.99	-99.99	-99.99	0	0			99999.99	99999.99	99999.99		-10	-10	-10
2341856		3148	61679	2006-10-12	B	0	-11.716	S	133.178	E	-14.779	S	146.851	E	2	0	-132	42	2	401 645806.9	0	00 216 44	0	0	0	0	0	1160701920	2006-10-12	0	1160701920	2006-10-12	285	-1.31	-99.99	-99.99	-99.99	0	0			99999.99	99999.99	99999.99		-10	-10	-10
2341858		3148	61679	2006-10-16	0	57	-11.722	S	133.838	E	-12.354	S	131.13	E	11	0	-121	519	2	401 645749.4	0	00 158 38	0	0	0	0	0	1161035520	2006-10-16	0	1161035520	2006-10-16	289	-0.54	-99.99	-99.99	-99.99	0	0			99999.99	99999.99	99999.99		-10	-10	-10
2341859		3148	61679	2006-10-16	3	66	-11.746	S	133.774	E	-17.921	S	106.134	E	8	0	-126	608	3	401 645802.7	0	00 136 39	0	0	0	0	0	1161041210	2006-10-16	0	1161041210	2006-10-16	289	0.85	-99.99	-99.99	-99.99	0	0			99999.99	99999.99	99999.99		-10	-10	-10
2341861		3148	61679	2006-10-16	3	68	-11.731	S	133.782	E	-18.971	S	165.85	E	9	0	-129	655	4	401 645805.0	0	00 74 39	0	0	0	0	0	1161045130	2006-10-16	0	1161045130	2006-10-16	289	-1	-99.99	-99.99	-99.99	0	0			99999.99	99999.99	99999.99		-10	-10	-10
2341864		3148	61679	2006-10-20	2	60	-11.907	S	134.091	E	-1.421	S	88.447	E	5	0	-133	407	2	401 645820.1	0	00 190 43	0	0	0	0	0	1161400330	2006-10-20	0	1161400330	2006-10-20	293	-0.23	-99.99	-99.99	27.61	0	0			99999.99	99999.99	99999.99		-10	-10	-10
2341865		3148	61679	2006-10-24	1	68	-12.179	S	134.121	E	-12.452	S	132.943	E	5	0	-131	387	2	401 645791.4	0	00 252 43	0	0	0	0	0	1161726570	2006-10-24	0	1161726570	2006-10-24	297	2.19	-99.99	-99.99	-99.99	0	0			99999.99	99999.99	99999.99		-10	-10	-10
2341866		3148	61679	2006-10-24	3	60	-12.178	S	134.123	E	-9.453	S	146.289	E	9	0	-121	430	2	401 645792.7	0	00 252 43	0	0	0	0	0	1161727370	2006-10-24	0	1161727370	2006-10-24	297	2.2	-99.99	-99.99	-99.99	0	0			99999.99	99999.99	99999.99		-10	-10	-10
2341867		3148	61679	2006-10-24	3	68	-12.177	S	134.124	E	-17.242	S	156.536	E	10	0	-128	387	4	401 645808.1	0	49 206 49	0	0	0	0	0	1161737450	2006-10-24	0	1161737450	2006-10-24	297	2.21	-99.99	-99.99	-99.99	0	0			99999.99	99999.99	99999.99		-10	-10	-10
2341869		3148	61679	2006-10-24	3	68	-12.178	S	134.124	E	-14.512	S	144.224	E	5	0	-124	344	3	401 645824.1	0	00 250 44	0	0	0	0	0	1161745600	2006-10-24	0	1161745600	2006-10-24	297	2.18	-99.99	-99.99	-99.99	0	0			99999.99	99999.99	99999.99		-10	-10	-10
2341870		3148	61679	2006-10-28	2	68	-12.155	S	134.217	E	-6.588	S	157.876	E	8	0	-125	430	4	401 645784.9	0	00 208 41	0	0	0	0	0	1162069030	2006-10-28	0	1162069030	2006-10-28	301	7.34	-99.99	-99.99	-99.99	0	0			99999.99	99999.99	99999.99		-10	-10	-10
2341871		3148	61679	2006-10-28	3	66	-12.166	S	134.229	E	-10.351	S	142.307	E	7	0	-123	473	3	401 645795.0	0	00 218 43	0	0	0	0	0	1162073380	2006-10-28	0	1162073380	2006-10-28	301	9.12	-99.99	-99.99	-99.99	0	0			99999.99	99999.99	99999.99		-10	-10	-10
2341872		3148	61679	2006-10-28	3	66	-12.166	S	134.23	E	-17.818	S	109.717	E	11	0	-122	602	3	401 645796.7	0	00 209 44	0	0	0	0	0	1162075170	2006-10-28	0	1162075170	2006-10-28	301	9.44	-99.99	-99.99	-99.99	0	0			99999.99	99999.99	99999.99		-10	-10	-10
2341874		3148	61679	2006-10-28	1	68	-12.18	S	134.23	E	-21.686	S	176.166	E	7	0	-133	344	4	401 645793.1	0	00 213 46	0	0	0	0	0	1162080650	2006-10-28	0	1162080650	2006-10-28	301	6.28	-99.99	-99.99	-99.99	0	0			99999.99	99999.99	99999.99		-10	-10	-10
2341875		3148	61679	2006-10-28	3	68	-12.18	S	134.23	E	-10.706	S	127.79	E	12	0	-121	516	4	401 645797.4	0	00 217 44	0	0	0	0	0	1162086710	2006-10-28	0	1162086710	2006-10-28	301	6.28	-99.99	-99.99	-99.99	0	0			99999.99	99999.99	99999.99		-10	-10	-10
2341876		3148	61679	2006-10-28	3	66	-12.181	S	134.234	E	-19.63	S	166.684	E	10	0	-126	516	3	401 645797.6	0	00 217 45	0	0	0	0	0	1162088350	2006-10-28	0	1162088350	2006-10-28	301	6.87	-99.99	-99.99	-99.99	0	0			99999.99	99999.99	99999.99		-10	-10	-10
2341877		3148	61679	2006-11-01	0	58	-12.216	S	134.185	E	-12.083	S	134.758	E	8	0	-125	387	2	401 645777.6	0	00 220 43	0	0	0	0	0	1162421230	2006-11-01	0	1162421230	2006-11-01	305	7.88	-99.99	-99.99	-99.99	0	0			99999.99	99999.99	99999.99		-10	-10	-10
2341878		3148	61679	2006-11-01	3	60	-12.201	S	134.261	E	-11.271	S	138.394	E	8	0	-122	387	2	401 645785.3	0	00 220 43	0	0	0	0	0	1162423050	2006-11-01	0	1162423050	2006-11-01	305	9.74	-99.99	-99.99	-99.99	0	0			99999.99	99999.99	99999.99		-10	-10	-10
2341879		3148	61679	2006-11-01	3	68	-12.198	S	134.255	E	-15.219	S	147.538	E	6	0	-122	272	4	401 645790.7	0	00 213 44	0	0	0	0	0	1162433410	2006-11-01	0	1162433410	2006-11-01	305	8.18	-99.99	-99.99	-99.99	0	0			99999.99	99999.99	99999.99		-10	-10	-10
2341880		3148	61679	2006-11-01	2	68	-12.198	S	134.255	E	-4.053	S	99.126	E	8	0	-128	344	4	401 645789.7	0	00 218 45	0	0	0	0	0	1162439510	2006-11-01	0	1162439510	2006-11-01	305	8.18	-99.99	-99.99	-99.99	0	0			99999.99	99999.99	99999.99		-10	-10	-10
2341881		3148	61679	2006-11-01	3	68	-12.198	S	134.248	E	-13.77	S	141.042	E	11	1	-120	516	4	401 645792.4	0	00 215 44	0	0	0	0	0	1162440800	2006-11-01	0	1162440800	2006-11-01	305	5.65	-99.99	-99.99	-99.99	0	0			99999.99	99999.99	99999.99		-10	-10	-10
2341883		3148	61679	2006-11-05	2	68	-12.148	S	134.204	E	-17.457	S	111.438	E	7	0	-126	344	4	401 645783.5	0	00 212 44	0	0	0	0	0	1162769630	2006-11-05	0	1162769630	2006-11-05	309	6.76	-99.99	-99.99	-99.99	0	0			99999.99	99999.99	99999.99		-10	-10	-10
2341885		3148	61679	2006-11-05	3	68	-12.146	S	134.205	E	-8.631	S	118.959	E	10	0	-122	430	4	401 645805.3	0	00 227 44	0	0	0	0	0	1162782660	2006-11-05	0	1162782660	2006-11-05	309	8.8	-99.99	-99.99	-99.99	0	0			99999.99	99999.99	99999.99		-10	-10	-10
2341887		3148	61679	2006-11-09	1	60	-11.969	S	134.322	E	-1.965	S	178.692	E	4	0	-133	337	2	401 645769.1	0	00 141 41	0	0	0	0	0	1163109300	2006-11-09	0	1163109300	2006-11-09	313	-8.28	29.34	29.91	29.79	0	0			99999.99	99999.99	99999.99		-10	-10	-10
2341888		3148	61679	2006-11-09	1	68	-11.975	S	134.352	E	-11.486	S	136.362	E	4	0	-122	543	2	401 645770.6	0	00 77 39	0	0	0	0	0	1163112180	2006-11-09	0	1163112180	2006-11-09	313	-7.94	29.17	29.83	29.76	0	0			99999.99	99999.99	99999.99		-10	-10	-10
2341889		3148	61679	2006-11-09	3	68	-11.978	S	134.353	E	-0.125	S	0.449	E	15	0	-121	769	4	401 645770.6	0	00 63 42	0	0	0	0	0	1163115260	2006-11-09	0	1163115260	2006-11-09	313	-7.88	29.19	29.84	29.77	0	0			99999.99	99999.99	99999.99		-10	-10	-10
2341893		3148	61679	2006-11-09	2	68	-11.98	S	134.392	E	-12.922	S	138.561	E	12	2	-120	702	3	401 645773.1	0	00 92 45	0	0	0	0	0	1163125610	2006-11-09	0	1163125610	2006-11-09	313	-7.2	28.96	29.75	29.74	0	0			99999.99	99999.99	99999.99		-10	2.20126	2.208
2341894		3148	61679	2006-11-09	B	0	-11.984	S	134.394	E	-23.358	S	-173.709	W	2	0	-138	215	2	401 645770.6	0	00 65 45	0	0	0	0	0	1163126440	2006-11-09	0	1163126440	2006-11-09	313	-6.96	28.98	29.77	29.74	0	0			99999.99	99999.99	99999.99		-10	2.23203	2.23633
2341895		3148	61679	2006-11-09	1	66	-11.976	S	134.414	E	-1.747	S	90.062	E	4	0	-134	405	3	401 645774.4	0	00 84 44	0	0	0	0	0	1163131690	2006-11-09	0	1163131690	2006-11-09	313	-7.07	28.85	29.67	29.71	0	0			99999.99	99999.99	99999.99		-10	2.23377	2.21674
2341896		3148	61679	2006-11-09	3	66	-11.98	S	134.419	E	-12.796	S	137.932	E	12	0	-121	677	3	401 645774.4	0	00 76 45	0	0	0	0	0	1163132460	2006-11-09	0	1163132460	2006-11-09	313	-7	28.87	29.7	29.71	0	0			99999.99	99999.99	99999.99		-10	2.27844	2.25236
2341898		3148	61679	2006-11-13	B	0	-12.402	S	135.092	E	-17.466	S	112.773	E	2	0	-132	43	2	401 645788.0	0	00 108 34	0	0	0	0	0	1163460730	2006-11-13	0	1163460730	2006-11-13	317	48.69	-99.99	-99.99	-99.99	0	0			99999.99	99999.99	99999.99		-10	-10	-10
2341900		3148	61679	2006-11-13	3	66	-12.276	S	135.029	E	-17.342	S	157.534	E	10	0	-124	650	3	401 645790.9	0	00 237 43	0	0	0	0	0	1163468780	2006-11-13	0	1163468780	2006-11-13	317	5.68	-99.99	-99.99	-99.99	0	0			99999.99	99999.99	99999.99		-10	-10	-10
2341901		3148	61679	2006-11-13	2	58	-12.285	S	135.033	E	-6.395	S	109.157	E	6	0	-127	418	4	401 645790.6	0	00 239 44	0	0	0	0	0	1163474730	2006-11-13	0	1163474730	2006-11-13	317	7.29	-99.99	-99.99	-99.99	0	0			99999.99	99999.99	99999.99		-10	-10	-10
2341906		3148	61679	2006-11-21	2	60	-12.441	S	134.988	E	-17.559	S	156.861	E	6	0	-131	258	2	401 645821.1	0	00 255 42	0	0	0	0	0	1164167030	2006-11-21	0	1164167030	2006-11-21	325	8.65	-99.99	-99.99	-99.99	0	0			99999.99	99999.99	99999.99		-10	-10	-10
2345389		3148	68549	2007-08-04	3	68	-12.174	S	132.244	E	-8.558	S	147.652	E	13	0	-124	623	3	401 646525.4	0	00 255 42	0	0	0	0	0	1186242760	2007-08-04	0	1186242760	2007-08-04	216	4.56	25.07	25.13	26.98	0	0			99999.99	99999.99	99999.99		-10	-10	-10
2345391		3148	68549	2007-08-04	1	66	-12.172	S	132.23	E	-21.42	S	90.353	E	4	0	-128	222	3	401 646495.3	0	00 255 49	0	0	0	0	0	1186254050	2007-08-04	0	1186254050	2007-08-04	216	1.79	25	25.17	27	0	0			99999.99	99999.99	99999.99		-10	-10	-10
2345393		3148	68549	2007-08-04	3	68	-12.176	S	132.245	E	-14.863	S	120.26	E	10	4	-117	578	4	401 646496.1	0	00 237 43	0	0	0	0	0	1186265670	2007-08-04	0	1186265670	2007-08-04	216	6.11	25.08	25.13	26.99	0	0			99999.99	99999.99	99999.99		-10	-10	-10
2345394		3148	68549	2007-08-04	3	66	-12.174	S	132.249	E	-15.345	S	117.991	E	8	2	-118	569	3	401 646494.3	0	00 218 47	0	0	0	0	0	1186268140	2007-08-04	0	1186268140	2007-08-04	216	4.69	25.09	25.11	26.98	0	0			99999.99	99999.99	99999.99		-10	-10	-10
2345395		3148	68549	2007-08-08	3	68	-12.362	S	132.235	E	-14.692	S	122.263	E	10	2	-120	623	4	401 646483.6	0	00 252 47	0	0	0	0	0	1186591600	2007-08-08	0	1186591600	2007-08-08	220	1	-99.99	-99.99	-99.99	0	0			99999.99	99999.99	99999.99		-10	-10	-10
2345396		3148	68549	2007-08-08	1	60	-12.363	S	132.241	E	-11.477	S	136.201	E	8	0	-123	723	2	401 646484.3	0	00 238 38	0	0	0	0	0	1186593950	2007-08-08	0	1186593950	2007-08-08	220	1	-99.99	-99.99	-99.99	0	0			99999.99	99999.99	99999.99		-10	-10	-10
2345397		3148	68549	2007-08-08	3	66	-12.361	S	132.237	E	-14.999	S	120.524	E	9	3	-118	578	3	401 646482.9	0	00 249 48	0	0	0	0	0	1186596430	2007-08-08	0	1186596430	2007-08-08	220	1	-99.99	-99.99	-99.99	0	0			99999.99	99999.99	99999.99		-10	-10	-10
2345398		3148	68549	2007-08-08	1	68	-12.356	S	132.245	E	-5.997	S	160.009	E	4	0	-122	177	2	401 646461.3	0	00 251 48	0	0	0	0	0	1186606150	2007-08-08	0	1186606150	2007-08-08	220	1	-99.99	-99.99	-99.99	0	0			99999.99	99999.99	99999.99		-10	-10	-10
2345399		3148	68549	2007-08-08	A	7	-12.358	S	132.254	E	-16.959	S	111.747	E	3	0	-125	89	2	401 646471.3	0	00 249 45	0	0	0	0	0	1186612090	2007-08-08	0	1186612090	2007-08-08	220	1.25	-99.99	-99.99	-99.99	0	0			99999.99	99999.99	99999.99		-10	-10	-10
2345400		3148	68549	2007-08-08	3	66	-12.361	S	132.263	E	-16.349	S	114.31	E	8	0	-126	507	3	401 646461.2	0	00 251 45	0	0	0	0	0	1186614160	2007-08-08	0	1186614160	2007-08-08	220	1.53	-99.99	-99.99	-99.99	0	0			99999.99	99999.99	99999.99		-10	-10	-10
2345402		3148	68549	2007-08-08	B	0	-12.428	S	132.303	E	-1.996	S	85.329	E	2	0	-131	89	2	401 646460.5	0	00 246 40	0	0	0	0	0	1186629510	2007-08-08	0	1186629510	2007-08-08	220	7.7	-99.99	-99.99	-99.99	0	0			99999.99	99999.99	99999.99		-10	-10	-10
2345406		3148	68549	2007-08-12	3	67	-12.371	S	132.23	E	-6.418	S	158.693	E	5	0	-128	372	4	401 646489.6	0	00 246 47	0	0	0	0	0	1186954230	2007-08-12	0	1186954230	2007-08-12	224	1.05	-99.99	-99.99	-99.99	0	0			99999.99	99999.99	99999.99		-10	-10	-10
2345407		3148	68549	2007-08-12	3	68	-12.37	S	132.228	E	-18.726	S	103.769	E	7	2	-120	311	4	401 646487.0	0	00 247 47	0	0	0	0	0	1186958920	2007-08-12	0	1186958920	2007-08-12	224	1.06	-99.99	-99.99	-99.99	0	0			99999.99	99999.99	99999.99		-10	-10	-10
2345410		3148	68549	2007-08-20	3	68	-12.427	S	132.278	E	-13.102	S	129.203	E	6	0	-126	355	3	401 646507.9	0	04 146 73	0	0	0	0	0	1187631680	2007-08-20	0	1187631680	2007-08-20	232	2	-99.99	-99.99	-99.99	0	0			99999.99	99999.99	99999.99		-10	-10	-10
2345412		3148	68549	2007-08-20	3	68	-12.425	S	132.282	E	-8.216	S	151.203	E	6	0	-129	534	4	401 646482.9	0	00 255 47	0	0	0	0	0	1187646450	2007-08-20	0	1187646450	2007-08-20	232	2	-99.99	-99.99	-99.99	0	0			99999.99	99999.99	99999.99		-10	-10	-10
2345414		3148	68549	2007-08-20	3	68	-12.428	S	132.268	E	-4.301	S	97.215	E	10	0	-129	445	4	401 646475.8	0	00 250 44	0	0	0	0	0	1187664870	2007-08-20	0	1187664870	2007-08-20	232	2	-99.99	-99.99	-99.99	0	0			99999.99	99999.99	99999.99		-10	-10	-10
2345415		3148	68549	2007-08-28	3	60	-12.482	S	132.283	E	-10.801	S	139.543	E	6	0	-126	356	2	401 646541.2	0	00 255 47	0	0	0	0	0	1188317720	2007-08-28	0	1188317720	2007-08-28	240	5.8	-99.99	-99.99	-99.99	0	0			99999.99	99999.99	99999.99		-10	-10	-10
2345416		3148	68549	2007-08-28	A	8	-12.48	S	132.281	E	-14.17	S	124.557	E	3	0	-131	89	2	401 646526.2	0	00 255 49	0	0	0	0	0	1188323460	2007-08-28	0	1188323460	2007-08-28	240	5.71	-99.99	-99.99	-99.99	0	0			99999.99	99999.99	99999.99		-10	-10	-10
2345417		3148	68549	2007-08-28	B	0	-12.458	S	132.464	E	-10.024	S	143.491	E	2	0	-126	88	2	401 646541.2	0	00 185 46	0	0	0	0	0	1188338620	2007-08-28	0	1188338620	2007-08-28	240	11.01	-99.99	-99.99	-99.99	0	0			99999.99	99999.99	99999.99		-10	-10	-10
2345418		3148	68549	2007-08-28	B	0	-12.362	S	132.226	E	-17.671	S	155.505	E	2	0	-134	44	2	401 646541.2	0	00 254 47	0	0	0	0	0	1188357800	2007-08-28	0	1188357800	2007-08-28	240	1.12	-99.99	-99.99	-99.99	0	0			99999.99	99999.99	99999.99		-10	-10	-10
2345419		3148	68549	2007-09-01	B	0	-12.483	S	132.318	E	-16.682	S	113.976	E	2	0	-127	44	2	401 646526.5	0	00 255 48	0	0	0	0	0	1188666570	2007-09-01	0	1188666570	2007-09-01	244	11.2	-99.99	-99.99	-99.99	0	0			99999.99	99999.99	99999.99		-10	-10	-10
2345420		3148	68549	2007-09-01	3	60	-12.488	S	132.284	E	-14.71	S	122.276	E	7	0	-123	311	2	401 646526.5	0	00 255 47	0	0	0	0	0	1188669200	2007-09-01	0	1188669200	2007-09-01	244	7.45	-99.99	-99.99	-99.99	0	0			99999.99	99999.99	99999.99		-10	-10	-10
2345421		3148	68549	2007-09-01	B	0	-12.475	S	132.292	E	-6.643	S	158.566	E	2	0	-126	44	2	401 646494.7	0	00 255 47	0	0	0	0	0	1188680100	2007-09-01	0	1188680100	2007-09-01	244	5.02	-99.99	-99.99	-99.99	0	0			99999.99	99999.99	99999.99		-10	-10	-10
2345422		3148	68549	2007-09-01	2	68	-12.486	S	132.287	E	-10.8	S	139.929	E	4	0	-122	222	3	401 646494.7	0	00 255 48	0	0	0	0	0	1188684640	2007-09-01	0	1188684640	2007-09-01	244	7.06	-99.99	-99.99	-99.99	0	0			99999.99	99999.99	99999.99		-10	-10	-10
2345423		3148	68549	2007-09-01	B	0	-12.475	S	132.281	E	-17.984	S	157.042	E	2	0	-136	50	2	401 646494.7	0	00 248 53	0	0	0	0	0	1188694110	2007-09-01	0	1188694110	2007-09-01	244	4.85	-99.99	-99.99	-99.99	0	0			99999.99	99999.99	99999.99		-10	-10	-10
2345424		3148	68549	2007-09-01	3	66	-12.488	S	132.284	E	-7.003	S	108.561	E	13	0	-127	533	3	401 646484.4	0	28 57 47	0	0	0	0	0	1188700250	2007-09-01	0	1188700250	2007-09-01	244	7.45	-99.99	-99.99	-99.99	0	0			99999.99	99999.99	99999.99		-10	-10	-10
2345427		3148	68549	2007-09-05	1	58	-12.472	S	132.28	E	-8.444	S	150.242	E	8	0	-121	311	2	401 646500.5	0	00 246 40	0	0	0	0	0	1189026970	2007-09-05	0	1189026970	2007-09-05	248	4.5	-99.99	-99.99	-99.99	0	0			99999.99	99999.99	99999.99		-10	-10	-10
2345429		3148	68549	2007-09-05	1	58	-12.462	S	132.276	E	-11.611	S	128.538	E	9	1	-119	623	3	401 646485.9	0	00 250 39	0	0	0	0	0	1189043290	2007-09-05	0	1189043290	2007-09-05	248	3.92	-99.99	-99.99	-99.99	0	0			99999.99	99999.99	99999.99		-10	-10	-10
2345430		3148	68549	2007-09-09	2	50	-12.253	S	132.282	E	-10.111	S	141.81	E	8	2	-118	445	2	401 646506.8	0	00 245 46	0	0	0	0	0	1189373410	2007-09-09	0	1189373410	2007-09-09	252	1.23	-99.99	-99.99	-99.99	0	0			99999.99	99999.99	99999.99		-10	-10	-10
2345432		3148	68549	2007-09-09	2	68	-12.255	S	132.275	E	-20.776	S	93.714	E	9	1	-120	400	4	401 646491.2	0	00 253 47	0	0	0	0	0	1189379440	2007-09-09	0	1189379440	2007-09-09	252	1.5	-99.99	-99.99	-99.99	0	0			99999.99	99999.99	99999.99		-10	-10	-10
2345434		3148	68549	2007-09-09	B	0	-12.229	S	132.266	E	-15.901	S	148.645	E	2	0	-130	89	2	401 646491.2	0	00 253 47	0	0	0	0	0	1189386310	2007-09-09	0	1189386310	2007-09-09	252	6.15	-99.99	-99.99	-99.99	0	0			99999.99	99999.99	99999.99		-10	-10	-10
2345435		3148	68549	2007-09-09	3	68	-12.254	S	132.276	E	-4.819	S	100.093	E	10	0	-128	578	4	401 646467.7	0	00 252 47	0	0	0	0	0	1189392430	2007-09-09	0	1189392430	2007-09-09	252	1.47	-99.99	-99.99	-99.99	0	0			99999.99	99999.99	99999.99		-10	-10	-10
2345436		3148	68549	2007-09-13	1	67	-12.372	S	132.411	E	-12.001	S	133.997	E	5	0	-125	400	2	401 646557.6	0	00 255 46	0	0	0	0	0	1189700800	2007-09-13	0	1189700800	2007-09-13	256	2	-99.99	-99.99	-99.99	0	0			99999.99	99999.99	99999.99		-10	-10	-10
2345437		3148	68549	2007-09-13	3	50	-12.38	S	132.378	E	-16.136	S	115.239	E	8	0	-126	445	2	401 646531.7	0	00 255 46	0	0	0	0	0	1189706960	2007-09-13	0	1189706960	2007-09-13	256	11.69	-99.99	-99.99	-99.99	0	0			99999.99	99999.99	99999.99		-10	-10	-10
2345440		3148	68549	2007-09-13	2	68	-12.464	S	132.421	E	-13.316	S	128.599	E	14	0	-122	698	3	401 646492.5	0	00 165 47	0	0	0	0	0	1189722700	2007-09-13	0	1189722700	2007-09-13	256	3.6	-99.99	-99.99	-99.99	0	0			99999.99	99999.99	99999.99		-10	-10	-10
2345442		3148	68549	2007-09-13	B	0	-12.468	S	132.423	E	-23.383	S	80.464	E	2	0	-138	88	2	401 646492.5	0	00 246 44	0	0	0	0	0	1189728700	2007-09-13	0	1189728700	2007-09-13	256	3.31	-99.99	-99.99	-99.99	0	0			99999.99	99999.99	99999.99		-10	-10	-10
2345443		3148	68549	2007-09-17	1	50	-12.081	S	132.551	E	-16.455	S	112.666	E	5	0	-125	434	2	401 646492.9	0	00 148 36	0	0	0	0	0	1190052780	2007-09-17	0	1190052780	2007-09-17	260	-1	-99.99	-99.99	-99.99	0	0			99999.99	99999.99	99999.99		-10	-10	-10
2345444		3148	68549	2007-09-17	3	68	-12.129	S	132.506	E	-13.88	S	124.65	E	13	1	-120	628	3	401 646512.7	0	00 222 46	0	0	0	0	0	1190068770	2007-09-17	0	1190068770	2007-09-17	260	1.53	-99.99	-99.99	-99.99	0	0			99999.99	99999.99	99999.99		-10	-10	-10
2345445		3148	68549	2007-09-17	2	66	-12.104	S	132.532	E	-21.303	S	172.579	E	8	0	-126	410	3	401 646487.5	0	00 241 48	0	0	0	0	0	1190083820	2007-09-17	0	1190083820	2007-09-17	260	1	26.02	27.58	27.49	0	0			99999.99	99999.99	99999.99		-10	-10	-10
2345446		3148	68549	2007-09-17	1	58	-12.103	S	132.529	E	-2.608	S	91.409	E	8	0	-127	444	4	401 646484.0	0	00 246 48	0	0	0	0	0	1190084690	2007-09-17	0	1190084690	2007-09-17	260	1	26.04	27.57	27.49	0	0			99999.99	99999.99	99999.99		-10	-10	-10
2345449		3148	68549	2007-09-21	3	66	-12.132	S	132.674	E	-4.854	S	164.667	E	7	4	-120	460	3	401 646510.1	0	00 152 45	0	0	0	0	0	1190407260	2007-09-21	0	1190407260	2007-09-21	264	1	-99.99	-99.99	-99.99	0	0			99999.99	99999.99	99999.99		-10	-10	-10
2345450		3148	68549	2007-09-21	2	66	-12.136	S	132.678	E	-3.979	S	168.909	E	5	0	-126	483	3	401 646507.3	0	00 167 46	0	0	0	0	0	1190408840	2007-09-21	0	1190408840	2007-09-21	264	1	-99.99	-99.99	-99.99	0	0			99999.99	99999.99	99999.99		-10	-10	-10
2345451		3148	68549	2007-09-21	3	66	-12.151	S	132.7	E	-15.799	S	116.505	E	7	1	-120	597	3	401 646507.2	0	00 173 47	0	0	0	0	0	1190413280	2007-09-21	0	1190413280	2007-09-21	264	1.12	-99.99	-99.99	-99.99	0	0			99999.99	99999.99	99999.99		-10	-10	-10
2345452		3148	68549	2007-09-21	2	58	-12.153	S	132.703	E	-0.235	S	0.337	E	9	0	-123	567	4	401 646503.0	0	00 211 41	0	0	0	0	0	1190414820	2007-09-21	0	1190414820	2007-09-21	264	1.77	-99.99	-99.99	-99.99	0	0			99999.99	99999.99	99999.99		-10	-10	-10
2345453		3148	68549	2007-09-21	3	68	-12.157	S	132.764	E	-18.217	S	159.546	E	7	0	-124	444	4	401 646503.7	0	00 151 42	0	0	0	0	0	1190421740	2007-09-21	0	1190421740	2007-09-21	264	1.93	-99.99	-99.99	-99.99	0	0			99999.99	99999.99	99999.99		-10	-10	-10
2345454		3148	68549	2007-09-21	2	58	-12.2	S	132.789	E	-0.601	S	0.35	E	6	0	-126	648	4	401 646495.6	0	00 177 45	0	0	0	0	0	1190427830	2007-09-21	0	1190427830	2007-09-21	264	1	-99.99	-99.99	-99.99	0	0			99999.99	99999.99	99999.99		-10	-10	-10
2345455		3148	68549	2007-09-25	3	66	-12.166	S	132.787	E	-17.678	S	107.929	E	11	0	-121	671	3	401 646518.6	0	00 238 40	0	0	0	0	0	1190744460	2007-09-25	0	1190744460	2007-09-25	268	3.25	-99.99	-99.99	-99.99	0	0			99999.99	99999.99	99999.99		-10	-10	-10
2345456		3148	68549	2007-09-25	3	68	-12.147	S	132.751	E	-6.832	S	156.304	E	12	0	-121	599	4	401 646518.6	0	00 242 47	0	0	0	0	0	1190754000	2007-09-25	0	1190754000	2007-09-25	268	2.58	-99.99	-99.99	-99.99	0	0			99999.99	99999.99	99999.99		-10	-10	-10
2345457		3148	68549	2007-09-25	2	56	-12.142	S	132.756	E	-4.858	S	165.101	E	12	0	-127	578	3	401 646514.8	0	00 243 46	0	0	0	0	0	1190754910	2007-09-25	0	1190754910	2007-09-25	268	4.13	-99.99	-99.99	-99.99	0	0			99999.99	99999.99	99999.99		-10	-10	-10
2345458		3148	68549	2007-09-25	2	68	-12.125	S	132.681	E	-15.59	S	117.072	E	5	1	-120	593	4	401 646516.6	0	00 160 41	0	0	0	0	0	1190760930	2007-09-25	0	1190760930	2007-09-25	268	1	-99.99	26.93	26.08	0	0			99999.99	99999.99	99999.99		-10	-10	-10
2345459		3148	68549	2007-09-25	2	68	-12.111	S	132.696	E	-22.673	S	179.544	E	8	0	-133	400	4	401 646516.1	0	00 243 47	0	0	0	0	0	1190764880	2007-09-25	0	1190764880	2007-09-25	268	4.78	-99.99	-99.99	-99.99	0	0			99999.99	99999.99	99999.99		-10	-10	-10
2345460		3148	68549	2007-09-25	0	58	-12.076	S	132.589	E	-11.784	S	131.316	E	14	2	-118	847	2	401 646514.1	0	00 241 48	0	0	0	0	0	1190770890	2007-09-25	0	1190770890	2007-09-25	268	-0.7	-99.99	-99.99	-99.99	0	0			99999.99	99999.99	99999.99		-10	-10	-10
2345462		3148	68549	2007-09-29	3	66	-12.116	S	132.593	E	-18.017	S	105.786	E	5	0	-121	491	3	401 646542.3	0	00 168 40	0	0	0	0	0	1191090390	2007-09-29	0	1191090390	2007-09-29	272	0.95	-99.99	-99.99	-99.99	0	0			99999.99	99999.99	99999.99		-10	-10	-10
2345463		3148	68549	2007-09-29	B	0	-12.122	S	132.657	E	-8.316	S	148.518	E	2	0	-121	222	2	401 646522.6	0	00 199 39	0	0	0	0	0	1191100360	2007-09-29	0	1191100360	2007-09-29	272	1.19	-99.99	-99.99	-99.99	0	0			99999.99	99999.99	99999.99		-10	-10	-10
2345464		3148	68549	2007-09-29	1	58	-12.118	S	132.592	E	-5.671	S	161.474	E	5	0	-128	357	3	401 646531.9	0	00 116 42	0	0	0	0	0	1191101090	2007-09-29	0	1191101090	2007-09-29	272	1.16	-99.99	-99.99	-99.99	0	0			99999.99	99999.99	99999.99		-10	-10	-10
2345465		3148	68549	2007-09-29	3	68	-12.116	S	132.594	E	-16.389	S	113.38	E	5	0	-124	474	3	401 646522.6	0	00 148 46	0	0	0	0	0	1191106910	2007-09-29	0	1191106910	2007-09-29	272	0.95	-99.99	-99.99	-99.99	0	0			99999.99	99999.99	99999.99		-10	-10	-10
2345466		3148	68549	2007-09-29	3	68	-12.122	S	132.6	E	-16.388	S	151.204	E	7	0	-124	497	4	401 646520.4	0	00 237 41	0	0	0	0	0	1191114040	2007-09-29	0	1191114040	2007-09-29	272	1.96	-99.99	-99.99	-99.99	0	0			99999.99	99999.99	99999.99		-10	-10	-10
2345467		3148	68549	2007-09-29	B	0	-12.088	S	132.607	E	-5.688	S	102.625	E	2	0	-128	585	2	401 646520.4	0	00 160 47	0	0	0	0	0	1191120030	2007-09-29	0	1191120030	2007-09-29	272	-1	-99.99	-99.99	-99.99	0	0			99999.99	99999.99	99999.99		-10	-10	-10
2345470		3148	68549	2007-10-03	3	60	-12.107	S	132.641	E	-6.44	S	157.744	E	4	0	-131	629	2	401 646525.6	0	00 149 44	0	0	0	0	0	1191447060	2007-10-03	0	1191447060	2007-10-03	276	1.58	-99.99	-99.99	-99.99	0	0			99999.99	99999.99	99999.99		-10	-10	-10
2345471		3148	68549	2007-10-03	2	68	-12.109	S	132.643	E	-0.117	S	0.526	E	6	2	-116	632	3	401 646525.8	0	00 196 43	0	0	0	0	0	1191447230	2007-10-03	0	1191447230	2007-10-03	276	1.46	-99.99	-99.99	-99.99	0	0			99999.99	99999.99	99999.99		-10	-10	-10
2345472		3148	68549	2007-10-03	2	58	-12.117	S	132.677	E	-0.147	S	0.536	E	13	0	-124	623	4	401 646516.4	0	00 240 45	0	0	0	0	0	1191452970	2007-10-03	0	1191452970	2007-10-03	276	1	-99.99	-99.99	-99.99	0	0			99999.99	99999.99	99999.99		-10	-10	-10
2345473		3148	68549	2007-10-03	1	68	-12.115	S	132.675	E	-21.212	S	91.612	E	7	0	-122	267	4	401 646513.1	0	00 241 46	0	0	0	0	0	1191453190	2007-10-03	0	1191453190	2007-10-03	276	1.05	-99.99	-99.99	-99.99	0	0			99999.99	99999.99	99999.99		-10	-10	-10
2345474		3148	68549	2007-10-03	1	68	-12.1	S	132.7	E	-20.923	S	171.156	E	5	0	-130	267	4	401 646518.1	0	00 240 45	0	0	0	0	0	1191457240	2007-10-03	0	1191457240	2007-10-03	276	4	-99.99	-99.99	-99.99	0	0			99999.99	99999.99	99999.99		-10	-10	-10
2345475		3148	68549	2007-10-03	3	58	-12.083	S	132.678	E	-9.798	S	122.704	E	16	3	-118	756	4	401 646520.5	0	00 243 46	0	0	0	0	0	1191463160	2007-10-03	0	1191463160	2007-10-03	276	1.65	-99.99	-99.99	-99.99	0	0			99999.99	99999.99	99999.99		-10	-10	-10
2345476		3148	68549	2007-10-03	3	68	-12.088	S	132.68	E	-20.154	S	167.091	E	7	0	-126	444	4	401 646519.0	0	00 238 43	0	0	0	0	0	1191467150	2007-10-03	0	1191467150	2007-10-03	276	1.34	-99.99	-99.99	-99.99	0	0			99999.99	99999.99	99999.99		-10	-10	-10
2345480		3148	68549	2007-10-15	3	60	-12.127	S	132.649	E	-9.013	S	146.468	E	10	0	-122	484	2	401 646531.8	0	00 146 47	0	0	0	0	0	1192485080	2007-10-15	0	1192485080	2007-10-15	288	1.69	-99.99	-99.99	-99.99	0	0			99999.99	99999.99	99999.99		-10	-10	-10
2345481		3148	68549	2007-10-15	2	58	-12.126	S	132.643	E	-16.096	S	114.852	E	7	5	-116	455	4	401 646533.8	0	00 239 46	0	0	0	0	0	1192487120	2007-10-15	0	1192487120	2007-10-15	288	2.03	-99.99	-99.99	-99.99	0	0			99999.99	99999.99	99999.99		-10	-10	-10
2345482		3148	68549	2007-10-15	2	68	-12.128	S	132.634	E	-19.654	S	98.445	E	5	0	-125	402	4	401 646540.3	0	00 144 46	0	0	0	0	0	1192491170	2007-10-15	0	1192491170	2007-10-15	288	2.99	-99.99	-99.99	-99.99	0	0			99999.99	99999.99	99999.99		-10	-10	-10
2345483		3148	68549	2007-10-15	B	0	-12.147	S	132.656	E	-23.029	S	-177.021	W	2	0	-136	69	2	401 646532.1	0	00 232 45	0	0	0	0	0	1192492340	2007-10-15	0	1192492340	2007-10-15	288	4.26	-99.99	-99.99	-99.99	0	0			99999.99	99999.99	99999.99		-10	-10	-10
2345484		3148	68549	2007-10-15	1	68	-12.127	S	132.628	E	-12.496	S	134.256	E	10	0	-122	444	2	401 646523.7	0	00 250 47	0	0	0	0	0	1192498470	2007-10-15	0	1192498470	2007-10-15	288	3.46	-99.99	-99.99	-99.99	0	0			99999.99	99999.99	99999.99		-10	-10	-10
2345485		3148	68549	2007-10-15	1	68	-12.12	S	132.612	E	-1.327	S	85.783	E	6	0	-131	318	4	401 646522.1	0	00 177 48	0	0	0	0	0	1192504540	2007-10-15	0	1192504540	2007-10-15	288	2.03	-99.99	-99.99	-99.99	0	0			99999.99	99999.99	99999.99		-10	-10	-10
2345488		3148	68549	2007-10-19	3	65	-12.113	S	132.677	E	-16.991	S	154.119	E	13	0	-126	710	3	401 646533.9	0	00 218 44	0	0	0	0	0	1192841630	2007-10-19	0	1192841630	2007-10-19	292	1.08	-99.99	-99.99	-99.99	0	0			99999.99	99999.99	99999.99		-10	-10	-10
2345489		3148	68549	2007-10-19	3	68	-12.101	S	132.652	E	-5.891	S	105.735	E	14	0	-124	667	4	401 646521.2	0	00 238 47	0	0	0	0	0	1192847670	2007-10-19	0	1192847670	2007-10-19	292	1.94	-99.99	-99.99	-99.99	0	0			99999.99	99999.99	99999.99		-10	-10	-10
2345491		3148	68549	2007-10-23	3	58	-11.81	S	132.61	E	-8.711	S	146.288	E	19	6	-118	801	4	401 646531.6	0	00 239 47	0	0	0	0	0	1193174340	2007-10-23	0	1193174340	2007-10-23	296	0.36	-99.99	29.33	29.52	0	0			99999.99	99999.99	99999.99		-10	-10	-10
2345492		3148	68549	2007-10-23	3	67	-11.81	S	132.602	E	-10.386	S	138.937	E	13	0	-122	667	3	401 646530.2	0	00 240 47	0	0	0	0	0	1193177230	2007-10-23	0	1193177230	2007-10-23	296	0.55	-99.99	29.37	29.61	0	0			99999.99	99999.99	99999.99		-10	-10	-10
2345493		3148	68549	2007-10-23	2	68	-11.81	S	132.593	E	-19.534	S	98.232	E	13	1	-120	622	4	401 646528.8	0	00 240 47	0	0	0	0	0	1193180320	2007-10-23	0	1193180320	2007-10-23	296	-0.07	-99.99	29.42	29.72	0	0			99999.99	99999.99	99999.99		-10	-10	-10
2345494		3148	68549	2007-10-23	2	68	-11.801	S	132.59	E	-21.04	S	90.912	E	8	0	-127	445	4	401 646528.4	0	00 237 47	0	0	0	0	0	1193183210	2007-10-23	0	1193183210	2007-10-23	296	0.5	-99.99	29.41	29.62	0	0			99999.99	99999.99	99999.99		-10	-10	-10
2345495		3148	68549	2007-10-23	2	68	-11.804	S	132.595	E	-21.219	S	174.273	E	12	0	-130	533	4	401 646524.7	0	00 239 47	0	0	0	0	0	1193184730	2007-10-23	0	1193184730	2007-10-23	296	1.13	-99.99	29.39	29.6	0	0			99999.99	99999.99	99999.99		-10	-10	-10
2345496		3148	68549	2007-10-23	1	58	-11.787	S	132.569	E	-10.275	S	125.97	E	18	3	-118	845	4	401 646529.4	0	00 238 47	0	0	0	0	0	1193190780	2007-10-23	0	1193190780	2007-10-23	296	-0.78	-99.99	29.54	29.87	0	0			99999.99	99999.99	99999.99		-10	-10	-10
2345497		3148	68549	2007-10-23	A	8	-11.796	S	132.575	E	-23.672	S	-175.195	W	3	0	-134	88	2	401 646522.3	0	00 231 44	0	0	0	0	0	1193192970	2007-10-23	0	1193192970	2007-10-23	296	-0.76	-99.99	29.5	29.78	0	0			99999.99	99999.99	99999.99		-10	-10	-10
2345499		3148	68549	2007-10-27	1	60	-11.659	S	132.677	E	-21.22	S	89.775	E	6	0	-126	400	2	401 646550.8	0	00 123 41	0	0	0	0	0	1193526970	2007-10-27	0	1193526970	2007-10-27	300	1.97	-99.99	-99.99	-99.99	0	0			99999.99	99999.99	99999.99		-10	-10	-10
2345500		3148	68549	2007-10-27	3	68	-11.719	S	132.643	E	-14.732	S	145.916	E	13	3	-118	615	4	401 646551.6	0	00 115 46	0	0	0	0	0	1193533810	2007-10-27	0	1193533810	2007-10-27	300	2.38	-99.99	-99.99	-99.99	0	0			99999.99	99999.99	99999.99		-10	-10	-10
2345501		3148	68549	2007-10-27	3	68	-11.732	S	132.644	E	-3.598	S	97.45	E	11	0	-128	533	4	401 646536.3	0	00 213 46	0	0	0	0	0	1193539940	2007-10-27	0	1193539940	2007-10-27	300	3.79	-99.99	-99.99	-99.99	0	0			99999.99	99999.99	99999.99		-10	-10	-10
2345502		3148	68549	2007-10-27	2	68	-11.725	S	132.644	E	-17.842	S	159.334	E	5	0	-123	233	4	401 646536.0	0	00 211 47	0	0	0	0	0	1193541740	2007-10-27	0	1193541740	2007-10-27	300	3.1	-99.99	-99.99	-99.99	0	0			99999.99	99999.99	99999.99		-10	-10	-10
2345506		3148	68549	2007-10-31	B	0	-11.692	S	132.623	E	-19.081	S	166.07	E	2	0	-134	133	2	401 646542.1	0	00 251 47	0	0	0	0	0	1193876880	2007-10-31	0	1193876880	2007-10-31	304	7.57	-99.99	30.39	30.39	0	0			99999.99	99999.99	99999.99		-10	-10	-10
2345507		3148	68549	2007-10-31	3	68	-11.73	S	132.646	E	-8.275	S	117.462	E	7	0	-124	400	3	401 646522.3	0	00 251 47	0	0	0	0	0	1193882980	2007-10-31	0	1193882980	2007-10-31	304	3.93	-99.99	-99.99	-99.99	0	0			99999.99	99999.99	99999.99		-10	-10	-10
2345509		3148	68549	2007-11-04	3	60	-11.665	S	132.714	E	-12.796	S	127.585	E	4	0	-124	266	2	401 646524.3	0	00 246 47	0	0	0	0	0	1194219070	2007-11-04	0	1194219070	2007-11-04	308	1.14	-99.99	-99.99	-99.99	0	0			99999.99	99999.99	99999.99		-10	-10	-10
2345510		3148	68549	2007-11-04	A	8	-11.668	S	132.722	E	-12.74	S	137.477	E	3	0	-121	133	2	401 646528.9	0	00 234 46	0	0	0	0	0	1194229590	2007-11-04	0	1194229590	2007-11-04	308	1.32	-99.99	-99.99	-99.99	0	0			99999.99	99999.99	99999.99		-10	-10	-10
2345511		3148	68549	2007-11-08	3	66	-11.669	S	132.722	E	-5.232	S	161.085	E	15	7	-117	712	3	401 646535.4	0	00 228 45	0	0	0	0	0	1194558520	2007-11-08	0	1194558520	2007-11-08	312	1.32	-99.99	-99.99	-99.99	0	0			99999.99	99999.99	99999.99		-10	-10	-10
2345512		3148	68549	2007-11-08	3	66	-11.674	S	132.721	E	-2.828	S	172.047	E	9	0	-128	444	3	401 646537.3	0	00 226 46	0	0	0	0	0	1194559090	2007-11-08	0	1194559090	2007-11-08	312	1.26	-99.99	-99.99	-99.99	0	0			99999.99	99999.99	99999.99		-10	-10	-10
2345516		3148	68549	2007-11-12	3	66	-11.722	S	132.641	E	-3.676	S	168.434	E	10	0	-129	578	3	401 646541.0	0	00 236 45	0	0	0	0	0	1194905180	2007-11-12	0	1194905180	2007-11-12	316	2.39	-99.99	-99.99	-99.99	0	0			99999.99	99999.99	99999.99		-10	-10	-10
2345517		3148	68549	2007-11-12	3	68	-11.731	S	132.625	E	-0.393	S	-0.523	W	11	0	-122	609	4	401 646556.6	0	00 203 46	0	0	0	0	0	1194911120	2007-11-12	0	1194911120	2007-11-12	316	1.64	-99.99	-99.99	31.18	0	0			99999.99	99999.99	99999.99		-10	-10	-10
2345518		3148	68549	2007-11-12	2	68	-11.763	S	132.594	E	-21.884	S	177.4	E	9	0	-130	457	4	401 646556.4	0	00 156 47	0	0	0	0	0	1194915960	2007-11-12	0	1194915960	2007-11-12	316	1	-99.99	-99.99	31.19	0	0			99999.99	99999.99	99999.99		-10	-10	-10
2345519		3148	68549	2007-11-12	1	68	-11.78	S	132.559	E	-0.391	S	-0.503	W	11	1	-120	807	3	401 646548.1	0	00 224 46	0	0	0	0	0	1194922020	2007-11-12	0	1194922020	2007-11-12	316	-0.6	-99.99	-99.99	31.59	0	0			99999.99	99999.99	99999.99		-10	-10	-10
2345521		3148	68549	2007-11-16	B	0	-11.795	S	132.755	E	-15.365	S	116.584	E	2	0	-126	88	2	401 646499.9	0	00 234 41	0	0	0	0	0	1195257100	2007-11-16	0	1195257100	2007-11-16	320	8.99	-99.99	-99.99	-99.99	0	0			99999.99	99999.99	99999.99		-10	-10	-10
2345522		3148	68549	2007-11-16	3	68	-11.789	S	132.84	E	-15.43	S	148.824	E	6	0	-122	376	3	401 646538.3	0	00 228 43	0	0	0	0	0	1195265120	2007-11-16	0	1195265120	2007-11-16	320	1.4	-99.99	-99.99	-99.99	0	0			99999.99	99999.99	99999.99		-10	-10	-10
2345523		3148	68549	2007-11-16	A	8	-11.803	S	132.858	E	-4.307	S	100.428	E	3	0	-131	89	2	401 646539.5	0	00 238 44	0	0	0	0	0	1195271200	2007-11-16	0	1195271200	2007-11-16	320	2.01	-99.99	-99.99	-99.99	0	0			99999.99	99999.99	99999.99		-10	-10	-10
2345524		3148	68549	2007-11-20	2	60	-11.906	S	132.745	E	-5.586	S	160.994	E	11	0	-126	534	2	401 646548.6	0	00 190 44	0	0	0	0	0	1195597280	2007-11-20	0	1195597280	2007-11-20	324	1.72	-99.99	-99.99	-99.99	0	0			99999.99	99999.99	99999.99		-10	-10	-10
2345525		3148	68549	2007-11-20	2	58	-11.904	S	132.741	E	-11.125	S	136.206	E	11	5	-114	578	3	401 646545.8	0	00 196 46	0	0	0	0	0	1195598370	2007-11-20	0	1195598370	2007-11-20	324	1.48	-99.99	-99.99	-99.99	0	0			99999.99	99999.99	99999.99		-10	-10	-10
2345526		3148	68549	2007-11-20	3	66	-11.888	S	132.72	E	-16.3	S	112.881	E	12	1	-120	578	3	401 646536.8	0	00 196 46	0	0	0	0	0	1195603200	2007-11-20	0	1195603200	2007-11-20	324	1	-99.99	-99.99	-99.99	0	0			99999.99	99999.99	99999.99		-10	-10	-10
2345527		3148	68549	2007-11-20	1	66	-11.895	S	132.718	E	-21.843	S	88.116	E	5	0	-125	178	3	401 646538.1	0	00 198 47	0	0	0	0	0	1195604340	2007-11-20	0	1195604340	2007-11-20	324	1	-99.99	-99.99	-99.99	0	0			99999.99	99999.99	99999.99		-10	-10	-10
2345528		3148	68549	2007-11-20	3	68	-11.898	S	132.749	E	-20.03	S	168.798	E	12	0	-127	553	4	401 646545.1	0	00 190 47	0	0	0	0	0	1195608160	2007-11-20	0	1195608160	2007-11-20	324	1	-99.99	-99.99	-99.99	0	0			99999.99	99999.99	99999.99		-10	-10	-10
2345530		3148	68549	2007-11-24	A	4	-12.131	S	132.678	E	-3.733	S	169.671	E	3	0	-134	227	2	401 646331.9	0	00 155 30	0	0	0	0	0	1195924100	2007-11-24	0	1195924100	2007-11-24	328	1	-99.99	-99.99	-99.99	0	0			99999.99	99999.99	99999.99		-10	-10	-10
2345532		3148	68549	2007-11-24	0	52	-12.2	S	132.769	E	-14.702	S	121.577	E	8	0	-125	446	2	401 646531.6	0	00 168 41	0	0	0	0	0	1195930060	2007-11-24	0	1195930060	2007-11-24	328	1.86	-99.99	-99.99	-99.99	0	0			99999.99	99999.99	99999.99		-10	-10	-10
2345534		3148	68549	2007-11-24	2	58	-12.225	S	132.792	E	-13.3	S	127.988	E	6	6	-112	311	3	401 646548.7	0	00 231 45	0	0	0	0	0	1195945020	2007-11-24	0	1195945020	2007-11-24	328	1.26	-99.99	-99.99	-99.99	0	0			99999.99	99999.99	99999.99		-10	-10	-10
2345535		3148	68549	2007-11-28	2	58	-12.343	S	132.994	E	-4.458	S	167.77	E	12	0	-122	534	4	401 646552.6	0	00 255 48	0	0	0	0	0	1196285670	2007-11-28	0	1196285670	2007-11-28	332	25.9	-99.99	-99.99	-99.99	0	0			99999.99	99999.99	99999.99		-10	-10	-10
2345536		3148	68549	2007-11-28	3	60	-12.346	S	132.967	E	-7.726	S	153.562	E	9	0	-126	623	2	401 646555.1	0	00 255 46	0	0	0	0	0	1196289320	2007-11-28	0	1196289320	2007-11-28	332	10.4	-99.99	-99.99	-99.99	0	0			99999.99	99999.99	99999.99		-10	-10	-10
2345537		3148	68549	2007-11-28	A	8	-12.327	S	132.966	E	-15.374	S	119.339	E	3	0	-122	267	2	401 646557.7	0	00 255 46	0	0	0	0	0	1196291450	2007-11-28	0	1196291450	2007-11-28	332	2.48	-99.99	-99.99	-99.99	0	0			99999.99	99999.99	99999.99		-10	-10	-10
2345538		3148	68549	2007-11-28	2	58	-12.316	S	132.943	E	-7.406	S	111.649	E	11	0	-124	581	4	401 646555.3	0	00 253 45	0	0	0	0	0	1196306530	2007-11-28	0	1196306530	2007-11-28	332	10.41	-99.99	-99.99	-99.99	0	0			99999.99	99999.99	99999.99		-10	-10	-10
2345541		3148	68549	2007-12-06	3	50	-12.229	S	132.82	E	-9.236	S	146.231	E	12	0	-122	718	2	401 646547.9	0	00 239 43	0	0	0	0	0	1196981440	2007-12-06	0	1196981440	2007-12-06	340	1.16	-99.99	-99.99	-99.99	0	0			99999.99	99999.99	99999.99		-10	-10	-10
2345542		3148	68549	2007-12-06	3	68	-12.209	S	132.821	E	-18.86	S	103.16	E	15	1	-120	667	4	401 646543.4	0	00 242 46	0	0	0	0	0	1196984890	2007-12-06	0	1196984890	2007-12-06	340	7.24	-99.99	-99.99	-99.99	0	0			99999.99	99999.99	99999.99		-10	-10	-10
2345543		3148	68549	2007-12-06	3	66	-12.215	S	132.801	E	-19.853	S	98.198	E	11	0	-125	578	3	401 646540.4	0	00 242 46	0	0	0	0	0	1196987430	2007-12-06	0	1196987430	2007-12-06	340	1.05	-99.99	-99.99	-99.99	0	0			99999.99	99999.99	99999.99		-10	-10	-10
2345544		3148	68549	2007-12-06	2	68	-12.201	S	132.782	E	-16.601	S	151.931	E	8	0	-124	367	4	401 646546.8	0	00 241 48	0	0	0	0	0	1196992800	2007-12-06	0	1196992800	2007-12-06	340	1.08	-99.99	-99.99	-99.99	0	0			99999.99	99999.99	99999.99		-10	-10	-10
2345545		3148	68549	2007-12-10	A	6	-12.265	S	132.545	E	-7.576	S	152.72	E	3	0	-134	552	2	401 646341.3	0	00 161 28	0	0	0	0	0	1197305990	2007-12-10	0	1197305990	2007-12-10	344	17.56	-99.99	-99.99	-99.99	0	0			99999.99	99999.99	99999.99		-10	-10	-10
2345547		3148	68549	2007-12-10	1	50	-12.082	S	132.732	E	-18.646	S	104.133	E	7	0	-126	356	2	401 646409.4	0	00 240 36	0	0	0	0	0	1197312060	2007-12-10	0	1197312060	2007-12-10	344	17.91	-99.99	-99.99	-99.99	0	0			99999.99	99999.99	99999.99		-10	-10	-10
2345549		3148	68549	2007-12-10	1	58	-12.104	S	132.664	E	-20.531	S	94.997	E	7	0	-121	563	4	401 646560.1	0	00 234 47	0	0	0	0	0	1197331550	2007-12-10	0	1197331550	2007-12-10	344	1.76	-99.99	-99.99	-99.99	0	0			99999.99	99999.99	99999.99		-10	-10	-10
2345550		3148	68549	2007-12-10	2	66	-12.098	S	132.678	E	-20.459	S	94.5	E	6	0	-126	311	3	401 646558.1	0	00 236 46	0	0	0	0	0	1197333500	2007-12-10	0	1197333500	2007-12-10	344	1.36	-99.99	-99.99	-99.99	0	0			99999.99	99999.99	99999.99		-10	-10	-10
2345551		3148	68549	2007-12-10	3	67	-12.095	S	132.657	E	-21.004	S	171.977	E	12	0	-128	489	4	401 646549.2	0	00 240 46	0	0	0	0	0	1197335810	2007-12-10	0	1197335810	2007-12-10	344	2.65	-99.99	-99.99	-99.99	0	0			99999.99	99999.99	99999.99		-10	-10	-10
2345552		3148	68549	2007-12-10	3	68	-12.074	S	132.607	E	-10.024	S	123.682	E	15	3	-118	740	4	401 646556.2	0	00 231 46	0	0	0	0	0	1197341850	2007-12-10	0	1197341850	2007-12-10	344	0.59	-99.99	-99.99	-99.99	0	0			99999.99	99999.99	99999.99		-10	-10	-10
2345553		3148	68549	2007-12-10	2	68	-12.051	S	132.604	E	0.364	N	-0.452	W	5	0	-129	440	4	401 646568.3	0	00 136 42	0	0	0	0	0	1197346170	2007-12-10	0	1197346170	2007-12-10	344	1.25	-99.99	-99.99	-99.99	0	0			99999.99	99999.99	99999.99		-10	-10	-10
2345555		3148	68549	2007-12-14	A	8	-11.898	S	132.742	E	-11.503	S	134.509	E	3	1	-118	88	2	401 646541.9	0	00 236 46	0	0	0	0	0	1197672210	2007-12-14	0	1197672210	2007-12-14	348	1	-99.99	-99.99	-99.99	0	0			99999.99	99999.99	99999.99		-10	-10	-10
2345556		3148	68549	2007-12-14	B	0	-11.897	S	132.78	E	-10.598	S	138.643	E	2	0	-127	44	2	401 646562.7	0	00 240 46	0	0	0	0	0	1197673730	2007-12-14	0	1197673730	2007-12-14	348	1.66	-99.99	-99.99	-99.99	0	0			99999.99	99999.99	99999.99		-10	-10	-10
2345557		3148	68549	2007-12-14	3	68	-11.891	S	132.76	E	-14.368	S	143.649	E	11	2	-120	489	3	401 646524.4	0	00 251 46	0	0	0	0	0	1197684920	2007-12-14	0	1197684920	2007-12-14	348	1	-99.99	-99.99	-99.99	0	0			99999.99	99999.99	99999.99		-10	-10	-10
2345558		3148	68549	2007-12-18	1	50	-11.88	S	132.744	E	-7.944	S	149.648	E	6	0	-129	311	2	401 646467.2	0	00 255 37	0	0	0	0	0	1197997630	2007-12-18	0	1197997630	2007-12-18	352	1	-99.99	-99.99	-99.99	0	0			99999.99	99999.99	99999.99		-10	-10	-10
2345559		3148	68549	2007-12-18	3	62	-11.86	S	132.773	E	-6.677	S	155.886	E	5	0	-132	311	2	401 646577.4	0	01 254 44	0	0	0	0	0	1197999410	2007-12-18	0	1197999410	2007-12-18	352	1.15	-99.99	-99.99	-99.99	0	0			99999.99	99999.99	99999.99		-10	-10	-10
2345560		3148	68549	2007-12-18	B	0	-11.878	S	132.755	E	-17.31	S	107.724	E	2	0	-134	133	2	401 646577.4	0	00 254 46	0	0	0	0	0	1198005550	2007-12-18	0	1198005550	2007-12-18	352	1	-99.99	-99.99	-99.99	0	0			99999.99	99999.99	99999.99		-10	-10	-10
2345561		3148	68549	2007-12-18	3	68	-11.857	S	132.772	E	-13.327	S	126.178	E	8	1	-120	355	3	401 646544.3	0	00 254 47	0	0	0	0	0	1198018880	2007-12-18	0	1198018880	2007-12-18	352	1.19	-99.99	-99.99	-99.99	0	0			99999.99	99999.99	99999.99		-10	-10	-10
2345564		3148	68549	2007-12-18	1	68	-11.857	S	132.783	E	-7.873	S	115.254	E	4	0	-126	133	2	401 646537.3	0	00 253 49	0	0	0	0	0	1198033940	2007-12-18	0	1198033940	2007-12-18	352	1.57	-99.99	-99.99	-99.99	0	0			99999.99	99999.99	99999.99		-10	-10	-10
2345568		3148	68549	2007-12-22	0	46	-12.04	S	132.609	E	-17.981	S	105.832	E	11	0	-130	673	2	401 646460.8	0	00 207 38	0	0	0	0	0	1198351290	2007-12-22	0	1198351290	2007-12-22	356	1.54	-99.99	-99.99	-99.99	0	0			99999.99	99999.99	99999.99		-10	-10	-10
2345569		3148	68549	2007-12-22	A	5	-12.169	S	132.613	E	-1.566	S	179.712	E	3	0	-134	91	2	401 646616.3	0	00 135 45	0	0	0	0	0	1198359620	2007-12-22	0	1198359620	2007-12-22	356	20.37	-99.99	-99.99	-99.99	0	0			99999.99	99999.99	99999.99		-10	-10	-10
2345570		3148	68549	2007-12-22	1	67	-12.064	S	132.625	E	-12.311	S	131.512	E	14	0	-121	667	2	401 646520.9	0	00 255 47	0	0	0	0	0	1198365660	2007-12-22	0	1198365660	2007-12-22	356	4.42	-99.99	-99.99	-99.99	0	0			99999.99	99999.99	99999.99		-10	-10	-10
2345573		3148	68549	2007-12-22	1	57	-12.063	S	132.607	E	-12.697	S	135.359	E	10	0	-123	469	2	401 646546.1	0	00 163 48	0	0	0	0	0	1198377310	2007-12-22	0	1198377310	2007-12-22	356	1.75	-99.99	-99.99	-99.99	0	0			99999.99	99999.99	99999.99		-10	-10	-10
2345574		3148	68549	2007-12-22	B	0	-12.1	S	132.624	E	-1.869	S	86.544	E	2	0	-133	89	2	401 646517.7	0	00 205 47	0	0	0	0	0	1198383270	2007-12-22	0	1198383270	2007-12-22	356	0.32	-99.99	-99.99	-99.99	0	0			99999.99	99999.99	99999.99		-10	-10	-10
2345575		3148	68549	2007-12-26	0	46	-12.158	S	132.644	E	-8.729	S	147.285	E	8	0	-130	578	2	401 646388.6	0	00 254 36	0	0	0	0	0	1198689100	2007-12-26	0	1198689100	2007-12-26	360	10.79	-99.99	-99.99	-99.99	0	0			99999.99	99999.99	99999.99		-10	-10	-10
2345576		3148	68549	2007-12-26	3	63	-12.138	S	132.755	E	-7.933	S	151.443	E	8	0	-124	400	3	401 646538.9	0	00 255 44	0	0	0	0	0	1198691100	2007-12-26	0	1198691100	2007-12-26	360	5.02	-99.99	-99.99	-99.99	0	0			99999.99	99999.99	99999.99		-10	-10	-10
2345577		3148	68549	2007-12-26	3	66	-12.143	S	132.757	E	-20.047	S	98.918	E	10	0	-124	489	3	401 646538.3	0	00 255 46	0	0	0	0	0	1198695110	2007-12-26	0	1198695110	2007-12-26	360	3.97	-99.99	-99.99	-99.99	0	0			99999.99	99999.99	99999.99		-10	-10	-10
2345578		3148	68549	2007-12-26	2	68	-12.142	S	132.753	E	-18.741	S	103.323	E	8	0	-128	355	4	401 646538.4	0	00 246 45	0	0	0	0	0	1198697030	2007-12-26	0	1198697030	2007-12-26	360	3.79	-99.99	-99.99	-99.99	0	0			99999.99	99999.99	99999.99		-10	-10	-10
2345579		3148	68549	2007-12-26	B	0	-12.189	S	132.835	E	-2.913	S	175.652	E	2	0	-133	178	2	401 646538.6	0	00 247 45	0	0	0	0	0	1198705830	2007-12-26	0	1198705830	2007-12-26	360	24.57	-99.99	-99.99	-99.99	0	0			99999.99	99999.99	99999.99		-10	-10	-10
2345581		3148	68549	2007-12-30	A	0	-12.134	S	132.824	E	-19.071	S	101.039	E	3	0	-127	266	2	401 646528.9	0	00 255 47	0	0	0	0	0	1199043120	2007-12-30	0	1199043120	2007-12-30	364	15.75	-99.99	-99.99	-99.99	0	0			99999.99	99999.99	99999.99		-10	-10	-10
2345582		3148	68549	2007-12-30	B	0	-12.188	S	132.843	E	-3.672	S	172.127	E	2	0	-132	178	2	401 646528.9	0	00 255 41	0	0	0	0	0	1199051800	2007-12-30	0	1199051800	2007-12-30	364	23.68	-99.99	-99.99	-99.99	0	0			99999.99	99999.99	99999.99		-10	-10	-10
2345584		3148	68549	2007-12-30	A	8	-12.145	S	132.813	E	-10.771	S	126.724	E	3	0	-122	88	2	401 646505.4	0	00 255 42	0	0	0	0	0	1199069240	2007-12-30	0	1199069240	2007-12-30	364	7.99	-99.99	-99.99	-99.99	0	0			99999.99	99999.99	99999.99		-10	-10	-10
2346239		3148	68549	2008-01-03	3	60	-12.168	S	132.834	E	-14.955	S	120.276	E	7	0	-121	355	2	401 646555.5	0	00 255 45	0	0	0	0	0	1199403750	2008-01-03	0	1199403750	2008-01-03	3	15.16	-99.99	-99.99	-99.99	0	0			99999.99	99999.99	99999.99		-10	-10	-10
2346241		3148	68549	2008-01-07	2	60	-12.166	S	132.843	E	-15.736	S	116.538	E	4	0	-129	177	2	401 646548.0	0	00 255 45	0	0	0	0	0	1199749910	2008-01-07	0	1199749910	2008-01-07	7	18.53	-99.99	-99.99	-99.99	0	0			99999.99	99999.99	99999.99		-10	-10	-10
2346242		3148	68549	2008-01-11	2	50	-12.148	S	132.855	E	-10.065	S	141.776	E	6	0	-129	311	2	401 646552.4	0	00 255 37	0	0	0	0	0	1200072340	2008-01-11	0	1200072340	2008-01-11	11	28.53	-99.99	-99.99	-99.99	0	0			99999.99	99999.99	99999.99		-10	-10	-10
2346244		3148	68549	2008-01-11	1	68	-12.146	S	132.857	E	-5.846	S	160.987	E	4	0	-132	222	4	401 646532.6	0	00 255 44	0	0	0	0	0	1200089870	2008-01-11	0	1200089870	2008-01-11	11	32.98	-99.99	-99.99	-99.99	0	0			99999.99	99999.99	99999.99		-10	-10	-10
2346245		3148	68549	2008-01-11	3	68	-12.148	S	132.856	E	-14.004	S	124.602	E	10	5	-114	534	4	401 646532.4	0	00 255 43	0	0	0	0	0	1200092560	2008-01-11	0	1200092560	2008-01-11	11	29.93	-99.99	-99.99	-99.99	0	0			99999.99	99999.99	99999.99		-10	-10	-10
2346246		3148	68549	2008-01-11	3	68	-12.149	S	132.856	E	-16.558	S	112.885	E	5	0	-125	356	4	401 646532.1	0	00 255 42	0	0	0	0	0	1200095900	2008-01-11	0	1200095900	2008-01-11	11	29.1	-99.99	-99.99	-99.99	0	0			99999.99	99999.99	99999.99		-10	-10	-10
2346247		3148	68549	2008-01-11	3	68	-12.148	S	132.858	E	-13.4	S	138.342	E	10	0	-124	489	4	401 646527.1	0	00 255 47	0	0	0	0	0	1200104780	2008-01-11	0	1200104780	2008-01-11	11	32.72	-99.99	-99.99	-99.99	0	0			99999.99	99999.99	99999.99		-10	-10	-10
2346251		3148	68549	2008-01-19	3	66	-12.384	S	132.968	E	-7.14	S	156.209	E	10	0	-121	622	3	401 646557.3	0	00 255 48	0	0	0	0	0	1200779920	2008-01-19	0	1200779920	2008-01-19	19	12.55	-99.99	-99.99	-99.99	0	0			99999.99	99999.99	99999.99		-10	-10	-10
2346252		3148	68549	2008-01-19	3	60	-12.373	S	132.979	E	-7.796	S	153.595	E	5	0	-128	311	2	401 646558.6	0	00 255 41	0	0	0	0	0	1200782030	2008-01-19	0	1200782030	2008-01-19	19	22.37	-99.99	-99.99	-99.99	0	0			99999.99	99999.99	99999.99		-10	-10	-10
2346253		3148	68549	2008-01-19	2	68	-12.378	S	132.975	E	-17.951	S	108.091	E	6	0	-121	534	4	401 646559.4	0	00 255 47	0	0	0	0	0	1200785840	2008-01-19	0	1200785840	2008-01-19	19	18.52	-99.99	-99.99	-99.99	0	0			99999.99	99999.99	99999.99		-10	-10	-10
2346254		3148	68549	2008-01-19	2	68	-12.368	S	132.978	E	-18.506	S	105.46	E	4	0	-128	266	4	401 646556.5	0	00 255 41	0	0	0	0	0	1200787890	2008-01-19	0	1200787890	2008-01-19	19	25.21	-99.99	-99.99	-99.99	0	0			99999.99	99999.99	99999.99		-10	-10	-10
2346255		3148	68549	2008-01-19	2	68	-12.363	S	132.968	E	-11.64	S	129.813	E	7	0	-122	311	4	401 646559.7	0	00 255 41	0	0	0	0	0	1200797080	2008-01-19	0	1200797080	2008-01-19	19	23.16	-99.99	-99.99	-99.99	0	0			99999.99	99999.99	99999.99		-10	-10	-10
2346257		3148	68549	2008-01-23	2	50	-12.493	S	133.022	E	-16.957	S	113.769	E	9	0	-127	444	2	401 646532.6	0	00 255 43	0	0	0	0	0	1201112740	2008-01-23	0	1201112740	2008-01-23	23	56.58	-99.99	-99.99	-99.99	0	0			99999.99	99999.99	99999.99		-10	-10	-10
2346258		3148	68549	2008-01-23	3	66	-12.497	S	133.022	E	-9.167	S	147.869	E	12	6	-114	533	3	401 646543.3	0	00 255 47	0	0	0	0	0	1201126570	2008-01-23	0	1201126570	2008-01-23	23	50.28	-99.99	-99.99	-99.99	0	0			99999.99	99999.99	99999.99		-10	-10	-10
2346259		3148	68549	2008-01-23	3	68	-12.498	S	133.021	E	-8.725	S	149.934	E	14	0	-121	622	4	401 646539.9	0	00 255 48	0	0	0	0	0	1201128040	2008-01-23	0	1201128040	2008-01-23	23	51.18	-99.99	-99.99	-99.99	0	0			99999.99	99999.99	99999.99		-10	-10	-10
2346260		3148	68549	2008-01-23	1	68	-12.499	S	133.019	E	-20.005	S	99.756	E	5	0	-131	400	4	401 646537.6	0	00 255 48	0	0	0	0	0	1201132430	2008-01-23	0	1201132430	2008-01-23	23	54.62	-99.99	-99.99	-99.99	0	0			99999.99	99999.99	99999.99		-10	-10	-10
2346262		3148	68549	2008-01-23	1	58	-12.507	S	133.018	E	-16.269	S	149.73	E	4	0	-129	311	3	401 646552.9	0	00 255 52	0	0	0	0	0	1201140040	2008-01-23	0	1201140040	2008-01-23	23	51.39	-99.99	-99.99	-99.99	0	0			99999.99	99999.99	99999.99		-10	-10	-10
2346267		3148	68549	2008-01-27	3	68	-12.3	S	132.945	E	-10.819	S	139.546	E	13	6	-114	622	3	401 646554.3	0	00 255 47	0	0	0	0	0	1201473140	2008-01-27	0	1201473140	2008-01-27	27	4.9	-99.99	-99.99	-99.99	0	0			99999.99	99999.99	99999.99		-10	-10	-10
2346269		3148	68549	2008-01-27	B	0	-12.288	S	132.95	E	-21.265	S	91.221	E	2	0	-127	44	2	401 646554.3	0	00 255 46	0	0	0	0	0	1201479210	2008-01-27	0	1201479210	2008-01-27	27	3.28	-99.99	-99.99	-99.99	0	0			99999.99	99999.99	99999.99		-10	-10	-10
2346270		3148	68549	2008-01-27	2	68	-12.299	S	132.953	E	-19.961	S	98.123	E	7	0	-130	311	4	401 646558.2	0	00 255 45	0	0	0	0	0	1201480060	2008-01-27	0	1201480060	2008-01-27	27	3.78	-99.99	-99.99	-99.99	0	0			99999.99	99999.99	99999.99		-10	-10	-10
2346271		3148	68549	2008-01-27	2	68	-12.297	S	132.965	E	-20.641	S	169.797	E	11	0	-128	489	4	401 646549.4	0	00 255 48	0	0	0	0	0	1201483220	2008-01-27	0	1201483220	2008-01-27	27	3.24	-99.99	-99.99	-99.99	0	0			99999.99	99999.99	99999.99		-10	-10	-10
2346272		3148	68549	2008-01-27	3	68	-12.285	S	132.97	E	-9.638	S	121.453	E	12	3	-119	712	4	401 646554.6	0	00 255 47	0	0	0	0	0	1201489290	2008-01-27	0	1201489290	2008-01-27	27	4.1	-99.99	-99.99	-99.99	0	0			99999.99	99999.99	99999.99		-10	-10	-10
2346274		3148	68549	2008-01-31	2	50	-12.261	S	132.988	E	-10.152	S	142.464	E	13	2	-118	623	2	401 646555.6	0	00 255 46	0	0	0	0	0	1201820150	2008-01-31	0	1201820150	2008-01-31	31	8.47	-99.99	-99.99	-99.99	0	0			99999.99	99999.99	99999.99		-10	-10	-10
2346276		3148	68549	2008-01-31	2	58	-12.263	S	132.986	E	-14.221	S	141.522	E	7	0	-129	400	4	401 646557.4	0	00 255 101	0	0	0	0	0	1201832450	2008-01-31	0	1201832450	2008-01-31	31	8.23	-99.99	-99.99	-99.99	0	0			99999.99	99999.99	99999.99		-10	-10	-10
2346280		3148	68549	2008-02-04	2	55	-12.224	S	132.993	E	-18.659	S	161.504	E	8	0	-128	489	3	401 646545.9	0	00 255 44	0	0	0	0	0	1202175420	2008-02-04	0	1202175420	2008-02-04	35	3.49	-99.99	-99.99	-99.99	0	0			99999.99	99999.99	99999.99		-10	-10	-10
2346281		3148	68549	2008-02-04	2	68	-12.225	S	132.99	E	-7.668	S	113.125	E	5	0	-131	356	4	401 646535.8	0	00 255 49	0	0	0	0	0	1202181490	2008-02-04	0	1202181490	2008-02-04	35	3.4	-99.99	-99.99	-99.99	0	0			99999.99	99999.99	99999.99		-10	-10	-10
2346288		3148	68549	2008-02-12	2	50	-12.141	S	132.989	E	-14.12	S	124.057	E	8	1	-120	445	2	401 646546.9	0	00 255 46	0	0	0	0	0	1202841600	2008-02-12	0	1202841600	2008-02-12	43	17.93	-99.99	-99.99	-99.99	0	0			99999.99	99999.99	99999.99		-10	-10	-10
2346289		3148	68549	2008-02-12	3	68	-12.139	S	132.994	E	-7.316	S	154.405	E	8	0	-123	445	4	401 646532.6	0	00 255 46	0	0	0	0	0	1202853660	2008-02-12	0	1202853660	2008-02-12	43	18.54	-99.99	-99.99	-99.99	0	0			99999.99	99999.99	99999.99		-10	-10	-10
2346290		3148	68549	2008-02-12	2	68	-12.141	S	132.987	E	-12.506	S	131.342	E	9	0	-122	623	2	401 646532.5	0	00 255 42	0	0	0	0	0	1202858290	2008-02-12	0	1202858290	2008-02-12	43	17.91	-99.99	-99.99	-99.99	0	0			99999.99	99999.99	99999.99		-10	-10	-10
2346292		3148	68549	2008-02-12	3	68	-12.14	S	132.995	E	-16.712	S	153.252	E	8	0	-129	489	4	401 646526.6	0	00 245 42	0	0	0	0	0	1202867610	2008-02-12	0	1202867610	2008-02-12	43	18.26	-99.99	-99.99	-99.99	0	0			99999.99	99999.99	99999.99		-10	-10	-10
2346293		3148	68549	2008-02-12	A	8	-12.142	S	132.986	E	-5.707	S	104.834	E	3	0	-129	177	2	401 646522.3	0	00 255 46	0	0	0	0	0	1202873600	2008-02-12	0	1202873600	2008-02-12	43	17.42	-99.99	-99.99	-99.99	0	0			99999.99	99999.99	99999.99		-10	-10	-10
2346295		3148	68549	2008-02-16	2	50	-12.141	S	132.99	E	-9.216	S	146.093	E	6	0	-126	445	2	401 646546.5	0	00 255 41	0	0	0	0	0	1203200360	2008-02-16	0	1203200360	2008-02-16	47	17.95	-99.99	-99.99	-99.99	0	0			99999.99	99999.99	99999.99		-10	-10	-10
2346297		3148	68549	2008-02-20	2	56	-12.147	S	132.976	E	-13.155	S	128.645	E	11	0	-122	578	3	401 646561.6	0	00 255 45	0	0	0	0	0	1203530260	2008-02-20	0	1203530260	2008-02-20	51	16.78	-99.99	-99.99	-99.99	0	0			99999.99	99999.99	99999.99		-10	-10	-10
2346298		3148	68549	2008-02-20	A	8	-12.146	S	132.985	E	-15.09	S	119.516	E	3	0	-124	89	2	401 646568.3	0	00 255 42	0	0	0	0	0	1203533440	2008-02-20	0	1203533440	2008-02-20	51	15.39	-99.99	-99.99	-99.99	0	0			99999.99	99999.99	99999.99		-10	-10	-10
2346300		3148	68549	2008-02-20	A	8	-12.142	S	132.99	E	-14.124	S	123.947	E	3	0	-126	133	2	401 646556.9	0	00 255 51	0	0	0	0	0	1203550420	2008-02-20	0	1203550420	2008-02-20	51	17.58	-99.99	-99.99	-99.99	0	0			99999.99	99999.99	99999.99		-10	-10	-10
2346302		3148	68549	2008-02-24	0	56	-12.112	S	132.968	E	-7.765	S	151.363	E	4	0	-125	177	2	401 646477.6	0	00 255 39	0	0	0	0	0	1203872980	2008-02-24	0	1203872980	2008-02-24	55	41.04	-99.99	-99.99	-99.99	0	0			99999.99	99999.99	99999.99		-10	-10	-10
2346304		3148	68549	2008-02-24	3	66	-12.139	S	132.977	E	-19.154	S	103.209	E	5	0	-133	400	3	401 646528.4	0	00 255 45	0	0	0	0	0	1203879010	2008-02-24	0	1203879010	2008-02-24	55	21.71	-99.99	-99.99	-99.99	0	0			99999.99	99999.99	99999.99		-10	-10	-10
2346305		3148	68549	2008-02-24	3	60	-12.138	S	132.974	E	-15.638	S	117.283	E	7	0	-124	311	2	401 646527.3	0	00 255 21	0	0	0	0	0	1203879140	2008-02-24	0	1203879140	2008-02-24	55	23.74	-99.99	-99.99	-99.99	0	0			99999.99	99999.99	99999.99		-10	-10	-10
2346307		3148	68549	2008-02-24	1	58	-12.138	S	132.971	E	-12.923	S	129.47	E	13	6	-116	533	4	401 646521.2	0	00 255 48	0	0	0	0	0	1203893530	2008-02-24	0	1203893530	2008-02-24	55	25.1	-99.99	-99.99	-99.99	0	0			99999.99	99999.99	99999.99		-10	-10	-10
2346308		3148	68549	2008-02-24	3	68	-12.138	S	132.978	E	-14.95	S	120.304	E	8	0	-125	311	4	401 646519.1	0	00 255 42	0	0	0	0	0	1203896360	2008-02-24	0	1203896360	2008-02-24	55	21.91	-99.99	-99.99	-99.99	0	0			99999.99	99999.99	99999.99		-10	-10	-10
2346309		3148	68549	2008-02-24	2	68	-12.14	S	132.982	E	-19.357	S	164.971	E	12	0	-125	489	4	401 646521.7	0	00 255 48	0	0	0	0	0	1203902990	2008-02-24	0	1203902990	2008-02-24	55	18.96	-99.99	-99.99	-99.99	0	0			99999.99	99999.99	99999.99		-10	-10	-10
2346310		3148	68549	2008-02-24	3	66	-12.137	S	132.984	E	-8.369	S	116.578	E	10	0	-121	623	3	401 646517.1	0	00 255 45	0	0	0	0	0	1203909110	2008-02-24	0	1203909110	2008-02-24	55	19.96	-99.99	-99.99	-99.99	0	0			99999.99	99999.99	99999.99		-10	-10	-10
2346311		3148	68549	2008-02-24	B	0	-12.137	S	132.999	E	-19.907	S	167.58	E	2	0	-134	266	2	401 646517.1	0	00 255 47	0	0	0	0	0	1203913290	2008-02-24	0	1203913290	2008-02-24	55	18.65	-99.99	-99.99	-99.99	0	0			99999.99	99999.99	99999.99		-10	-10	-10
2346313		3148	68549	2008-02-28	A	8	-12.127	S	132.998	E	-13.775	S	125.945	E	3	0	-126	89	2	401 646554.1	0	00 255 43	0	0	0	0	0	1204221850	2008-02-28	0	1204221850	2008-02-28	59	22.25	-99.99	-99.99	-99.99	0	0			99999.99	99999.99	99999.99		-10	-10	-10
2346314		3148	68549	2008-02-28	3	66	-12.127	S	132.998	E	-16.097	S	115.053	E	6	0	-124	311	3	401 646546.8	0	00 255 45	0	0	0	0	0	1204225080	2008-02-28	0	1204225080	2008-02-28	59	22.25	-99.99	-99.99	-99.99	0	0			99999.99	99999.99	99999.99		-10	-10	-10
2346315		3148	68549	2008-02-28	B	0	-12.153	S	132.989	E	-4.148	S	169.392	E	2	0	-128	44	2	401 646546.6	0	00 255 47	0	0	0	0	0	1204234200	2008-02-28	0	1204234200	2008-02-28	59	13.1	-99.99	-99.99	-99.99	0	0			99999.99	99999.99	99999.99		-10	-10	-10
2346317		3148	68549	2008-02-28	3	66	-12.127	S	132.999	E	-15.746	S	116.626	E	8	0	-122	400	3	401 646537.4	0	00 255 43	0	0	0	0	0	1204242440	2008-02-28	0	1204242440	2008-02-28	59	21.95	-99.99	-99.99	-99.99	0	0			99999.99	99999.99	99999.99		-10	-10	-10
2346318		3148	68549	2008-02-28	3	68	-12.127	S	132.994	E	-12.963	S	136.67	E	8	0	-124	489	3	401 646524.1	0	00 255 49	0	0	0	0	0	1204252140	2008-02-28	0	1204252140	2008-02-28	59	23.42	-99.99	-99.99	-99.99	0	0			99999.99	99999.99	99999.99		-10	-10	-10
2346320		3148	68549	2008-03-03	1	50	-12.167	S	133.032	E	-5.897	S	160.919	E	4	0	-131	400	2	401 646567.8	0	00 255 39	0	0	0	0	0	1204564970	2008-03-03	0	1204564970	2008-03-03	63	19.61	-99.99	-99.99	-99.99	0	0			99999.99	99999.99	99999.99		-10	-10	-10
2346322		3148	68549	2008-03-03	3	66	-12.178	S	133.038	E	-16.671	S	112.829	E	9	0	-126	533	3	401 646560.3	0	00 255 46	0	0	0	0	0	1204570910	2008-03-03	0	1204570910	2008-03-03	63	18.06	-99.99	-99.99	-99.99	0	0			99999.99	99999.99	99999.99		-10	-10	-10
2346323		3148	68549	2008-03-03	3	68	-12.177	S	133.04	E	-5.873	S	161.034	E	4	0	-129	400	4	401 646531.8	0	00 255 47	0	0	0	0	0	1204580810	2008-03-03	0	1204580810	2008-03-03	63	18.24	-99.99	-99.99	-99.99	0	0			99999.99	99999.99	99999.99		-10	-10	-10
2346324		3148	68549	2008-03-03	2	68	-12.177	S	133.041	E	-5.934	S	161.118	E	5	0	-129	444	4	401 646530.9	0	00 255 46	0	0	0	0	0	1204582530	2008-03-03	0	1204582530	2008-03-03	63	18.25	-99.99	-99.99	-99.99	0	0			99999.99	99999.99	99999.99		-10	-10	-10
2346325		3148	68549	2008-03-03	3	68	-12.176	S	133.04	E	-16.688	S	112.85	E	10	1	-120	445	4	401 646528.7	0	00 255 47	0	0	0	0	0	1204586800	2008-03-03	0	1204586800	2008-03-03	63	18.37	-99.99	-99.99	-99.99	0	0			99999.99	99999.99	99999.99		-10	-10	-10
2346326		3148	68549	2008-03-03	3	68	-12.175	S	133.04	E	-16.611	S	112.985	E	10	0	-126	578	4	401 646527.0	0	00 255 46	0	0	0	0	0	1204588510	2008-03-03	0	1204588510	2008-03-03	63	18.5	-99.99	-99.99	-99.99	0	0			99999.99	99999.99	99999.99		-10	-10	-10
2346327		3148	68549	2008-03-03	3	68	-12.178	S	133.041	E	-17.553	S	156.645	E	7	0	-129	356	4	401 646524.3	0	00 255 46	0	0	0	0	0	1204595300	2008-03-03	0	1204595300	2008-03-03	63	18.13	-99.99	-99.99	-99.99	0	0			99999.99	99999.99	99999.99		-10	-10	-10
2346328		3148	68549	2008-03-03	3	68	-12.175	S	133.041	E	-6.482	S	108.222	E	7	0	-125	356	4	401 646523.4	0	00 255 46	0	0	0	0	0	1204601310	2008-03-03	0	1204601310	2008-03-03	63	18.5	-99.99	-99.99	-99.99	0	0			99999.99	99999.99	99999.99		-10	-10	-10
2346330		3148	68549	2008-03-07	3	67	-12.179	S	133.064	E	-14.455	S	123.347	E	7	0	-123	400	3	401 646567.7	0	04 255 46	0	0	0	0	0	1204913410	2008-03-07	0	1204913410	2008-03-07	67	22.02	-99.99	-99.99	-99.99	0	0			99999.99	99999.99	99999.99		-10	-10	-10
2346331		3148	68549	2008-03-07	3	68	-12.178	S	133.063	E	-17.16	S	110.571	E	9	0	-127	533	4	401 646558.1	0	00 255 46	0	0	0	0	0	1204916810	2008-03-07	0	1204916810	2008-03-07	67	21.72	-99.99	-99.99	-99.99	0	0			99999.99	99999.99	99999.99		-10	-10	-10
2346332		3148	68549	2008-03-07	2	57	-12.173	S	133.056	E	-6.736	S	157.409	E	10	0	-128	533	4	401 646513.4	0	00 255 45	0	0	0	0	0	1204928560	2008-03-07	0	1204928560	2008-03-07	67	19.97	-99.99	-99.99	-99.99	0	0			99999.99	99999.99	99999.99		-10	-10	-10
2346333		3148	68549	2008-03-07	3	66	-12.169	S	133.047	E	-18.53	S	104.545	E	6	0	-123	355	3	401 646517.5	0	00 255 47	0	0	0	0	0	1204933410	2008-03-07	0	1204933410	2008-03-07	67	18.99	-99.99	-99.99	-99.99	0	0			99999.99	99999.99	99999.99		-10	-10	-10
2346335		3148	68549	2008-03-07	3	68	-12.163	S	133.048	E	-11.08	S	128.314	E	13	0	-121	623	3	401 646510.9	0	00 255 47	0	0	0	0	0	1204944440	2008-03-07	0	1204944440	2008-03-07	67	20.31	-99.99	-99.99	-99.99	0	0			99999.99	99999.99	99999.99		-10	-10	-10
2346336		3148	68549	2008-03-11	2	56	-12.174	S	133.035	E	-9.084	S	146.247	E	9	0	-122	578	3	401 646547.5	0	00 255 39	0	0	0	0	0	1205252720	2008-03-11	0	1205252720	2008-03-11	71	18.67	-99.99	-99.99	-99.99	0	0			99999.99	99999.99	99999.99		-10	-10	-10
2346337		3148	68549	2008-03-11	B	0	-12.17	S	133.052	E	-6.928	S	156.621	E	2	0	-130	89	2	401 646541.8	0	00 255 41	0	0	0	0	0	1205253010	2008-03-11	0	1205253010	2008-03-11	71	19.21	-99.99	-99.99	-99.99	0	0			99999.99	99999.99	99999.99		-10	-10	-10
2346338		3148	68549	2008-03-11	A	60	-12.172	S	133.033	E	-20.077	S	98.144	E	3	0	-131	177	2	401 646541.8	0	00 255 44	0	0	0	0	0	1205258620	2008-03-11	0	1205258620	2008-03-11	71	18.93	-99.99	-99.99	-99.99	0	0			99999.99	99999.99	99999.99		-10	-10	-10
2346339		3148	68549	2008-03-11	2	58	-12.171	S	133.035	E	-17.582	S	108.307	E	6	0	-125	266	4	401 646541.8	0	00 255 41	0	0	0	0	0	1205259150	2008-03-11	0	1205259150	2008-03-11	71	19.17	-99.99	-99.99	-99.99	0	0			99999.99	99999.99	99999.99		-10	-10	-10
2346340		3148	68549	2008-03-11	2	68	-12.173	S	133.042	E	-7.593	S	153.726	E	7	0	-126	266	2	401 646526.7	0	00 255 46	0	0	0	0	0	1205271170	2008-03-11	0	1205271170	2008-03-11	71	18.74	-99.99	-99.99	-99.99	0	0			99999.99	99999.99	99999.99		-10	-10	-10
2346341		3148	68549	2008-03-11	1	68	-12.177	S	133.035	E	-20.348	S	96.273	E	4	0	-128	311	4	401 646508.3	0	00 255 47	0	0	0	0	0	1205276440	2008-03-11	0	1205276440	2008-03-11	71	18.16	-99.99	-99.99	-99.99	0	0			99999.99	99999.99	99999.99		-10	-10	-10
2346342		3148	68549	2008-03-11	1	68	-12.176	S	133.032	E	-18.33	S	105.501	E	5	0	-128	222	2	401 646506.4	0	00 255 47	0	0	0	0	0	1205276840	2008-03-11	0	1205276840	2008-03-11	71	17.78	-99.99	-99.99	-99.99	0	0			99999.99	99999.99	99999.99		-10	-10	-10
2346343		3148	68549	2008-03-15	2	60	-12.148	S	133.046	E	-7.413	S	154.132	E	4	0	-129	266	2	401 646558.0	0	00 255 44	0	0	0	0	0	1205598950	2008-03-15	0	1205598950	2008-03-15	75	25.99	-99.99	-99.99	-99.99	0	0			99999.99	99999.99	99999.99		-10	-10	-10
2346344		3148	68549	2008-03-15	3	66	-12.146	S	133.046	E	-14.998	S	120.786	E	9	0	-124	533	3	401 646558.8	0	00 255 46	0	0	0	0	0	1205601490	2008-03-15	0	1205601490	2008-03-15	75	27.94	-99.99	-99.99	-99.99	0	0			99999.99	99999.99	99999.99		-10	-10	-10
2346345		3148	68549	2008-03-15	3	68	-12.144	S	133.046	E	-18.078	S	106.087	E	8	0	-128	400	4	401 646553.2	0	00 255 47	0	0	0	0	0	1205604980	2008-03-15	0	1205604980	2008-03-15	75	29.89	-99.99	-99.99	-99.99	0	0			99999.99	99999.99	99999.99		-10	-10	-10
2346346		3148	68549	2008-03-15	3	68	-12.144	S	133.047	E	-8.346	S	150.038	E	10	0	-128	533	4	401 646535.2	0	00 255 47	0	0	0	0	0	1205616980	2008-03-15	0	1205616980	2008-03-15	75	30.1	-99.99	-99.99	-99.99	0	0			99999.99	99999.99	99999.99		-10	-10	-10
2346349		3148	68549	2008-03-15	3	68	-12.145	S	133.048	E	-20.152	S	168.393	E	12	0	-131	489	4	401 646528.4	0	00 255 46	0	0	0	0	0	1205627010	2008-03-15	0	1205627010	2008-03-15	75	29.36	-99.99	-99.99	-99.99	0	0			99999.99	99999.99	99999.99		-10	-10	-10
2346350		3148	68549	2008-03-15	3	68	-12.144	S	133.045	E	-9.177	S	120.048	E	10	0	-124	400	3	401 646521.7	0	00 255 48	0	0	0	0	0	1205633020	2008-03-15	0	1205633020	2008-03-15	75	29.67	-99.99	-99.99	-99.99	0	0			99999.99	99999.99	99999.99		-10	-10	-10
2346351		3148	68549	2008-03-19	3	56	-12.143	S	133.04	E	-9.663	S	143.622	E	12	1	-120	578	3	401 646571.4	0	00 255 43	0	0	0	0	0	1205944250	2008-03-19	0	1205944250	2008-03-19	79	29.57	-99.99	-99.99	-99.99	0	0			99999.99	99999.99	99999.99		-10	-10	-10
2346352		3148	68549	2008-03-19	3	66	-12.142	S	133.044	E	-7.937	S	151.935	E	9	0	-130	623	3	401 646573.7	0	00 255 45	0	0	0	0	0	1205944940	2008-03-19	0	1205944940	2008-03-19	79	31.41	-99.99	-99.99	-99.99	0	0			99999.99	99999.99	99999.99		-10	-10	-10
2346353		3148	68549	2008-03-19	B	0	-12.181	S	133.051	E	-20.643	S	95.331	E	2	0	-136	222	2	401 646573.7	0	00 255 47	0	0	0	0	0	1205950300	2008-03-19	0	1205950300	2008-03-19	79	18.42	-99.99	-99.99	-99.99	0	0			99999.99	99999.99	99999.99		-10	-10	-10
2346354		3148	68549	2008-03-19	2	68	-12.143	S	133.043	E	-18.591	S	103.858	E	5	0	-133	355	4	401 646557.5	0	00 255 45	0	0	0	0	0	1205950810	2008-03-19	0	1205950810	2008-03-19	79	30.22	-99.99	-99.99	-99.99	0	0			99999.99	99999.99	99999.99		-10	-10	-10
2346356		3148	68549	2008-03-19	3	68	-12.143	S	133.049	E	-9.146	S	146.378	E	10	0	-122	578	3	401 646526.3	0	00 255 45	0	0	0	0	0	1205963030	2008-03-19	0	1205963030	2008-03-19	79	31.51	-99.99	-99.99	-99.99	0	0			99999.99	99999.99	99999.99		-10	-10	-10
2346357		3148	68549	2008-03-19	3	66	-12.142	S	133.045	E	-13.338	S	127.724	E	11	7	-113	445	3	401 646525.3	0	00 255 45	0	0	0	0	0	1205963670	2008-03-19	0	1205963670	2008-03-19	79	31.62	-99.99	-99.99	-99.99	0	0			99999.99	99999.99	99999.99		-10	-10	-10
2346359		3148	68549	2008-03-19	3	68	-12.142	S	133.047	E	-13.76	S	140.134	E	12	1	-120	667	4	401 646515.3	0	00 255 47	0	0	0	0	0	1205976110	2008-03-19	0	1205976110	2008-03-19	79	32.05	-99.99	-99.99	-99.99	0	0			99999.99	99999.99	99999.99		-10	-10	-10
2346360		3148	68549	2008-03-19	B	0	-12.124	S	133.051	E	-2.904	S	91.582	E	2	0	-138	133	2	401 646515.3	0	00 255 47	0	0	0	0	0	1205982160	2008-03-19	0	1205982160	2008-03-19	79	38.63	-99.99	-99.99	-99.99	0	0			99999.99	99999.99	99999.99		-10	-10	-10
2346362		3148	68549	2008-03-23	2	68	-12.153	S	133.04	E	-8.465	S	149.674	E	4	0	-131	177	4	401 646582.3	0	00 254 42	0	0	0	0	0	1206290750	2008-03-23	0	1206290750	2008-03-23	83	22.06	-99.99	-99.99	-99.99	0	0			99999.99	99999.99	99999.99		-10	-10	-10
2346363		3148	68549	2008-03-23	3	60	-12.156	S	133.035	E	-15.607	S	118.22	E	5	0	-128	356	2	401 646582.9	0	00 255 39	0	0	0	0	0	1206293060	2008-03-23	0	1206293060	2008-03-23	83	20.86	-99.99	-99.99	-99.99	0	0			99999.99	99999.99	99999.99		-10	-10	-10
2346365		3148	68549	2008-03-23	1	58	-12.152	S	133.046	E	-10.007	S	142.708	E	7	0	-125	489	3	401 646561.5	0	00 255 46	0	0	0	0	0	1206309190	2008-03-23	0	1206309190	2008-03-23	83	23.46	-99.99	-99.99	-99.99	0	0			99999.99	99999.99	99999.99		-10	-10	-10
2346367		3148	68549	2008-03-23	3	68	-12.157	S	133.044	E	-18.326	S	160.165	E	6	0	-131	400	4	401 646540.0	0	00 255 46	0	0	0	0	0	1206319250	2008-03-23	0	1206319250	2008-03-23	83	21.8	-99.99	-99.99	-99.99	0	0			99999.99	99999.99	99999.99		-10	-10	-10
2346368		3148	68549	2008-03-23	3	68	-12.156	S	133.041	E	-7.255	S	111.816	E	6	0	-125	311	4	401 646523.8	0	00 255 46	0	0	0	0	0	1206325350	2008-03-23	0	1206325350	2008-03-23	83	21.65	-99.99	-99.99	-99.99	0	0			99999.99	99999.99	99999.99		-10	-10	-10
2346369		3148	68549	2008-03-27	3	56	-12.158	S	133.036	E	-10.287	S	141.045	E	9	0	-123	578	3	401 646566.9	0	00 255 42	0	0	0	0	0	1206635910	2008-03-27	0	1206635910	2008-03-27	87	20.78	-99.99	-99.99	-99.99	0	0			99999.99	99999.99	99999.99		-10	-10	-10
2346370		3148	68549	2008-03-27	2	56	-12.157	S	133.036	E	-8.965	S	147.452	E	10	0	-124	445	3	401 646566.1	0	00 255 43	0	0	0	0	0	1206636690	2008-03-27	0	1206636690	2008-03-27	87	20.88	-99.99	-99.99	-99.99	0	0			99999.99	99999.99	99999.99		-10	-10	-10
2346371		3148	68549	2008-03-27	3	58	-12.158	S	133.042	E	-10.829	S	139.038	E	10	1	-120	533	3	401 646550.1	0	00 255 47	0	0	0	0	0	1206655160	2008-03-27	0	1206655160	2008-03-27	87	21.35	-99.99	-99.99	-99.99	0	0			99999.99	99999.99	99999.99		-10	-10	-10
2346373		3148	68549	2008-03-27	2	68	-12.158	S	133.018	E	-11.905	S	131.906	E	9	0	-123	444	2	401 646536.4	0	00 255 47	0	0	0	0	0	1206668330	2008-03-27	0	1206668330	2008-03-27	87	19.23	-99.99	-99.99	-99.99	0	0			99999.99	99999.99	99999.99		-10	-10	-10
2346374		3148	68549	2008-03-31	2	56	-12.172	S	133.035	E	-9.457	S	145.23	E	10	0	-126	489	3	401 646619.8	0	00 255 45	0	0	0	0	0	1206982480	2008-03-31	0	1206982480	2008-03-31	91	19	-99.99	-99.99	-99.99	0	0			99999.99	99999.99	99999.99		-10	-10	-10
2346375		3148	68549	2008-03-31	2	66	-12.176	S	133.031	E	-16.295	S	115.594	E	7	0	-124	444	4	401 646603.8	0	00 255 45	0	0	0	0	0	1206984500	2008-03-31	0	1206984500	2008-03-31	91	17.37	-99.99	-99.99	-99.99	0	0			99999.99	99999.99	99999.99		-10	-10	-10
2346376		3148	68549	2008-03-31	A	7	-12.181	S	133.027	E	-19.998	S	97.144	E	3	0	-132	178	2	401 646578.0	0	00 255 46	0	0	0	0	0	1206988510	2008-03-31	0	1206988510	2008-03-31	91	14.27	-99.99	-99.99	-99.99	0	0			99999.99	99999.99	99999.99		-10	-10	-10
2346377		3148	68549	2008-03-31	3	67	-12.172	S	133.032	E	-11.652	S	135.382	E	7	1	-119	311	2	401 646537.2	0	00 255 47	0	0	0	0	0	1207001210	2008-03-31	0	1207001210	2008-03-31	91	18.59	-99.99	-99.99	-99.99	0	0			99999.99	99999.99	99999.99		-10	-10	-10
2346378		3148	68549	2008-03-31	3	68	-12.173	S	133.03	E	-16.48	S	151.918	E	10	0	-128	578	3	401 646524.8	0	00 253 47	0	0	0	0	0	1207011450	2008-03-31	0	1207011450	2008-03-31	91	17.68	-99.99	-99.99	-99.99	0	0			99999.99	99999.99	99999.99		-10	-10	-10
2346379		3148	68549	2008-03-31	3	68	-12.174	S	133.036	E	-5.351	S	103.541	E	7	0	-125	356	4	401 646526.4	0	00 255 47	0	0	0	0	0	1207017570	2008-03-31	0	1207017570	2008-03-31	91	18.66	-99.99	-99.99	-99.99	0	0			99999.99	99999.99	99999.99		-10	-10	-10
2346380		3148	68549	2008-04-04	3	60	-12.174	S	133.031	E	-10.906	S	138.484	E	9	2	-118	444	2	401 646552.4	0	00 255 41	0	0	0	0	0	1207327510	2008-04-04	0	1207327510	2008-04-04	95	17.81	-99.99	-99.99	-99.99	0	0			99999.99	99999.99	99999.99		-10	-10	-10
2346381		3148	68549	2008-04-04	3	56	-12.175	S	133.038	E	-9.966	S	142.987	E	10	0	-122	489	3	401 646547.8	0	00 255 41	0	0	0	0	0	1207328380	2008-04-04	0	1207328380	2008-04-04	95	18.5	-99.99	-99.99	-99.99	0	0			99999.99	99999.99	99999.99		-10	-10	-10
2346382		3148	68549	2008-04-04	A	6	-12.086	S	133.051	E	-20.403	S	94.839	E	3	0	-130	88	2	401 646494.6	0	00 255 45	0	0	0	0	0	1207334360	2008-04-04	0	1207334360	2008-04-04	95	31	-99.99	-99.99	-99.99	0	0			99999.99	99999.99	99999.99		-10	-10	-10
2346384		3148	68549	2008-04-04	1	68	-12.176	S	133.038	E	-21.1	S	172.04	E	4	0	-134	266	4	401 646515.0	0	00 255 46	0	0	0	0	0	1207354650	2008-04-04	0	1207354650	2008-04-04	95	18.35	-99.99	-99.99	-99.99	0	0			99999.99	99999.99	99999.99		-10	-10	-10
2346385		3148	68549	2008-04-04	3	68	-12.176	S	133.034	E	-10.017	S	123.634	E	6	0	-122	444	4	401 646511.5	0	00 255 48	0	0	0	0	0	1207360660	2008-04-04	0	1207360660	2008-04-04	95	18.32	-99.99	-99.99	-99.99	0	0			99999.99	99999.99	99999.99		-10	-10	-10
2346386		3148	68549	2008-04-08	A	0	-12.166	S	132.993	E	-3.513	S	95.311	E	3	0	-136	177	2	401 646526.9	0	00 255 53	0	0	0	0	0	1207709720	2008-04-08	0	1207709720	2008-04-08	99	7.89	-99.99	-99.99	-99.99	0	0			99999.99	99999.99	99999.99		-10	-10	-10
2346388		3148	68549	2008-04-12	3	66	-12.179	S	133.018	E	-14.069	S	124.452	E	9	0	-127	578	3	401 646522.1	0	00 255 45	0	0	0	0	0	1208039350	2008-04-12	0	1208039350	2008-04-12	103	10.7	-99.99	-99.99	-99.99	0	0			99999.99	99999.99	99999.99		-10	-10	-10
2346389		3148	68549	2008-04-12	2	68	-12.177	S	133.02	E	-19.092	S	163.828	E	5	0	-128	222	4	401 646521.7	0	00 255 44	0	0	0	0	0	1208046740	2008-04-12	0	1208046740	2008-04-12	103	12.46	-99.99	-99.99	-99.99	0	0			99999.99	99999.99	99999.99		-10	-10	-10
2346390		3148	68549	2008-04-12	B	0	-12.169	S	133.018	E	-8.199	S	115.366	E	2	0	-134	222	2	401 646522.1	0	00 255 44	0	0	0	0	0	1208052840	2008-04-12	0	1208052840	2008-04-12	103	15.26	-99.99	-99.99	-99.99	0	0			99999.99	99999.99	99999.99		-10	-10	-10
2346392		3148	68549	2008-04-16	2	66	-12.172	S	133.032	E	-11.461	S	136.259	E	7	0	-124	311	3	401 646549.9	0	00 255 45	0	0	0	0	0	1208366070	2008-04-16	0	1208366070	2008-04-16	107	18.59	-99.99	-99.99	-99.99	0	0			99999.99	99999.99	99999.99		-10	-10	-10
2346396		3148	68549	2008-04-16	B	0	-12.18	S	133.057	E	-14.882	S	120.818	E	2	0	-136	44	2	401 646549.9	0	00 253 48	0	0	0	0	0	1208385290	2008-04-16	0	1208385290	2008-04-16	107	20.13	-99.99	-99.99	-99.99	0	0			99999.99	99999.99	99999.99		-10	-10	-10
2346400		3148	68549	2008-04-20	3	60	-12.17	S	133.032	E	-6.631	S	157.618	E	4	0	-126	311	2	401 646519.3	0	00 255 47	0	0	0	0	0	1208724870	2008-04-20	0	1208724870	2008-04-20	111	19	-99.99	-99.99	-99.99	0	0			99999.99	99999.99	99999.99		-10	-10	-10
2346401		3148	68549	2008-04-20	B	0	-12.128	S	133.038	E	-5.089	S	165.336	E	2	0	-130	133	2	401 646490.9	0	00 255 46	0	0	0	0	0	1208725410	2008-04-20	0	1208725410	2008-04-20	111	38.71	-99.99	-99.99	-99.99	0	0			99999.99	99999.99	99999.99		-10	-10	-10
2346402		3148	68549	2008-04-20	2	66	-12.179	S	133.025	E	-17.545	S	109.509	E	4	1	-120	400	3	401 646494.9	0	00 255 46	0	0	0	0	0	1208730750	2008-04-20	0	1208730750	2008-04-20	111	13.93	-99.99	-99.99	-99.99	0	0			99999.99	99999.99	99999.99		-10	-10	-10
2346403		3148	68549	2008-04-20	3	67	-12.175	S	133.023	E	-15.724	S	117.151	E	5	0	-125	400	3	401 646490.9	0	00 255 46	0	0	0	0	0	1208731370	2008-04-20	0	1208731370	2008-04-20	111	14.47	-99.99	-99.99	-99.99	0	0			99999.99	99999.99	99999.99		-10	-10	-10
2346407		3148	68549	2008-04-24	3	66	-12.17	S	133.033	E	-8.522	S	149.281	E	7	2	-117	311	3	401 646512.8	0	00 255 44	0	0	0	0	0	1209071570	2008-04-24	0	1209071570	2008-04-24	115	19.3	-99.99	-99.99	-99.99	0	0			99999.99	99999.99	99999.99		-10	-10	-10
2346408		3148	68549	2008-04-24	2	66	-12.168	S	133.031	E	-5.826	S	161.606	E	4	0	-130	266	3	401 646512.4	0	00 255 44	0	0	0	0	0	1209071590	2008-04-24	0	1209071590	2008-04-24	115	19.14	-99.99	-99.99	-99.99	0	0			99999.99	99999.99	99999.99		-10	-10	-10
2346409		3148	68549	2008-04-24	2	68	-12.171	S	133.031	E	-16.469	S	113.474	E	4	0	-125	311	4	401 646506.5	0	00 255 45	0	0	0	0	0	1209077450	2008-04-24	0	1209077450	2008-04-24	115	18.48	-99.99	-99.99	-99.99	0	0			99999.99	99999.99	99999.99		-10	-10	-10
2346411		3148	68549	2008-04-24	2	58	-12.171	S	133.04	E	-10.852	S	127.269	E	10	0	-124	578	4	401 646510.3	0	00 255 46	0	0	0	0	0	1209088130	2008-04-24	0	1209088130	2008-04-24	115	19.03	-99.99	-99.99	-99.99	0	0			99999.99	99999.99	99999.99		-10	-10	-10
2346412		3148	68549	2008-04-24	B	0	-12.122	S	133.071	E	-20.934	S	172.151	E	2	0	-134	88	2	401 646510.3	0	00 255 45	0	0	0	0	0	1209093710	2008-04-24	0	1209093710	2008-04-24	115	35.31	-99.99	-99.99	-99.99	0	0			99999.99	99999.99	99999.99		-10	-10	-10
2346415		3148	68549	2008-04-28	2	68	-12.155	S	133.035	E	-10.387	S	140.942	E	4	2	-116	133	2	401 646520.5	0	00 255 46	0	0	0	0	0	1209418180	2008-04-28	0	1209418180	2008-04-28	119	20.95	-99.99	-99.99	-99.99	0	0			99999.99	99999.99	99999.99		-10	-10	-10
2346416		3148	68549	2008-04-28	A	8	-12.158	S	133.04	E	-17.334	S	109.821	E	3	0	-126	356	2	401 646521.6	0	00 255 49	0	0	0	0	0	1209423410	2008-04-28	0	1209423410	2008-04-28	119	21.16	-99.99	-99.99	-99.99	0	0			99999.99	99999.99	99999.99		-10	-10	-10
2346417		3148	68549	2008-04-28	2	58	-12.154	S	133.044	E	-15.395	S	147.345	E	5	0	-125	445	4	401 646515.4	0	00 255 47	0	0	0	0	0	1209431240	2008-04-28	0	1209431240	2008-04-28	119	22.55	-99.99	-99.99	-99.99	0	0			99999.99	99999.99	99999.99		-10	-10	-10
2343890		3148	68551	2006-10-25	1	66	-12.031	S	130.974	E	-22.611	S	179.308	E	5	0	-134	227	2	401 646731.4	0	00 206 41	0	0	0	0	0	1161852320	2006-10-25	0	1161852320	2006-10-25	298	-3.7	27.97	28.58	28.58	0	0			99999.99	99999.99	99999.99		-10	-10	1.7315
2343891		3148	68551	2006-10-25	1	56	-12.033	S	130.992	E	-18.465	S	158.56	E	9	0	-126	422	3	401 646738.0	0	00 182 40	0	0	0	0	0	1161852640	2006-10-25	0	1161852640	2006-10-25	298	-2.5	27.98	28.55	28.55	0	0			99999.99	99999.99	99999.99		-10	-10	1.87594
2343893		3148	68551	2006-10-26	3	68	-12.054	S	130.993	E	-7.205	S	110.22	E	13	0	-121	666	4	401 646750.8	0	00 162 45	0	0	0	0	0	1161858560	2006-10-26	0	1161858560	2006-10-26	299	-1.84	28.19	28.56	28.56	0	0			99999.99	99999.99	99999.99		-10	-10	-10
2343894		3148	68551	2006-10-26	1	68	-12.052	S	130.995	E	-18.027	S	104.723	E	4	0	-124	136	2	401 646739.8	0	00 200 45	0	0	0	0	0	1161874690	2006-10-26	0	1161874690	2006-10-26	299	-1.6	28.2	28.55	28.55	0	0			99999.99	99999.99	99999.99		-10	-10	-10
2343896		3148	68551	2006-10-26	1	68	-12.041	S	131.021	E	-12.437	S	129.305	E	9	0	-121	691	2	401 646754.9	0	00 144 46	0	0	0	0	0	1161884200	2006-10-26	0	1161884200	2006-10-26	299	2.56	28.43	28.49	28.49	0	0			99999.99	99999.99	99999.99		-10	-10	2.1394
2343897		3148	68551	2006-10-26	3	68	-12.048	S	130.991	E	-10.336	S	138.689	E	12	2	-119	671	4	401 646754.9	0	01 159 46	0	0	0	0	0	1161884370	2006-10-26	0	1161884370	2006-10-26	299	-2.14	28.12	28.55	28.55	0	0			99999.99	99999.99	99999.99		-10	-10	-10
2343899		3148	68551	2006-11-02	3	68	-11.972	S	131.459	E	0.409	N	-0.022	W	9	0	-121	611	4	401 646751.5	0	00 149 42	0	0	0	0	0	1162547150	2006-11-02	0	1162547150	2006-11-02	306	-11.68	30.36	29.82	30.05	0	0			99999.99	99999.99	99999.99		-10	-10	2.24274
2343900		3148	68551	2006-11-03	2	68	-11.963	S	131.465	E	-20.693	S	171.117	E	6	0	-128	475	4	401 646751.9	0	00 136 40	0	0	0	0	0	1162548050	2006-11-03	0	1162548050	2006-11-03	307	-12.2	29.51	29.81	30.06	0	0			99999.99	99999.99	99999.99		-10	-10	2.2304
2343901		3148	68551	2006-11-03	3	66	-11.944	S	131.458	E	-7.362	S	111.719	E	9	0	-125	608	3	401 646748.1	0	00 187 45	0	0	0	0	0	1162553080	2006-11-03	0	1162553080	2006-11-03	307	-12.84	29.47	29.78	30.06	0	0			99999.99	99999.99	99999.99		-10	-10	2.21833
2343902		3148	68551	2006-11-03	2	58	-11.944	S	131.46	E	-10.073	S	123.091	E	9	0	-122	718	3	401 646745.3	0	00 93 39	0	0	0	0	0	1162554120	2006-11-03	0	1162554120	2006-11-03	307	-12.96	29.48	29.78	30.06	0	0			99999.99	99999.99	99999.99		-10	-10	2.21186
2343903		3148	68551	2006-11-03	2	58	-11.949	S	131.437	E	-9.106	S	143.836	E	12	0	-122	789	4	401 646740.6	0	00 183 47	0	0	0	0	0	1162564640	2006-11-03	0	1162564640	2006-11-03	307	-12.06	29.49	29.77	30.08	0	0			99999.99	99999.99	99999.99		-10	-10	2.16231
2343904		3148	68551	2006-11-03	2	68	-11.973	S	131.462	E	-0.342	S	0.365	E	6	0	-126	470	4	401 646744.6	0	00 162 43	0	0	0	0	0	1162570580	2006-11-03	0	1162570580	2006-11-03	307	-11.62	29.55	29.82	30.06	0	0			99999.99	99999.99	99999.99		-10	-10	2.22661
2343906		3148	68551	2006-11-03	2	68	-11.965	S	131.481	E	-1.849	S	175.905	E	9	0	-128	409	4	401 646739.2	0	00 221 46	0	0	0	0	0	1162573210	2006-11-03	0	1162573210	2006-11-03	307	-12.1	29.61	29.79	30.09	0	0			99999.99	99999.99	99999.99		-10	-10	2.14885
2343908		3148	68551	2006-11-03	1	58	-12.004	S	131.516	E	-21.455	S	90.414	E	4	0	-129	416	4	401 646753.8	0	00 91 44	0	0	0	0	0	1162578030	2006-11-03	0	1162578030	2006-11-03	307	-10.76	29.96	29.8	30.19	0	0			99999.99	99999.99	99999.99		-10	-10	1.94041
2343909		3148	68551	2006-11-03	2	68	-11.996	S	131.527	E	-0.231	S	0.665	E	7	0	-122	673	4	401 646752.3	0	00 132 44	0	0	0	0	0	1162579110	2006-11-03	0	1162579110	2006-11-03	307	-11.24	29.98	29.77	30.21	0	0			99999.99	99999.99	99999.99		-10	-10	1.90014
2343910		3148	68551	2006-11-03	2	68	-11.998	S	131.527	E	-0.231	S	0.605	E	7	1	-117	676	2	401 646752.4	0	00 148 45	0	0	0	0	0	1162579780	2006-11-03	0	1162579780	2006-11-03	307	-11.12	29.99	29.78	30.21	0	0			99999.99	99999.99	99999.99		-10	-10	1.89855
2343911		3148	68551	2006-11-15	A	60	-12.456	S	131.724	E	-18.407	S	159.104	E	3	0	-131	136	2	401 646733.8	0	00 251 47	0	0	0	0	0	1163586370	2006-11-15	0	1163586370	2006-11-15	319	1.64	-99.99	-99.99	-99.99	0	0			99999.99	99999.99	99999.99		-10	-10	-10
2343913		3148	68551	2006-11-15	3	68	-12.461	S	131.718	E	-7.82	S	111.02	E	7	0	-128	409	4	401 646732.8	0	00 254 52	0	0	0	0	0	1163592330	2006-11-15	0	1163592330	2006-11-15	319	1.69	-99.99	-99.99	-99.99	0	0			99999.99	99999.99	99999.99		-10	-10	-10
2343914		3148	68551	2006-11-15	B	0	-12.46	S	131.712	E	-7.351	S	154.572	E	2	0	-134	318	2	401 646709.1	0	00 255 52	0	0	0	0	0	1163600160	2006-11-15	0	1163600160	2006-11-15	319	1.43	-99.99	-99.99	-99.99	0	0			99999.99	99999.99	99999.99		-10	-10	-10
2343915		3148	68551	2006-11-15	3	68	-12.461	S	131.721	E	-18.282	S	106.224	E	10	0	-121	455	4	401 646709.1	0	00 255 47	0	0	0	0	0	1163606000	2006-11-15	0	1163606000	2006-11-15	319	1.75	-99.99	-99.99	-99.99	0	0			99999.99	99999.99	99999.99		-10	-10	-10
2343918		3148	68551	2006-11-15	1	58	-12.457	S	131.732	E	-17.462	S	110.012	E	6	0	-128	680	4	401 646719.4	0	00 119 42	0	0	0	0	0	1163612460	2006-11-15	0	1163612460	2006-11-15	319	1.95	-99.99	-99.99	-99.99	0	0			99999.99	99999.99	99999.99		-10	-10	-10
2343920		3148	68551	2006-11-15	2	68	-12.439	S	131.734	E	-13.75	S	126.073	E	7	0	-126	588	4	401 646730.5	0	00 240 46	0	0	0	0	0	1163617310	2006-11-15	0	1163617310	2006-11-15	319	2.11	-99.99	-99.99	-99.99	0	0			99999.99	99999.99	99999.99		-10	-10	-10
2343925		3148	68551	2006-11-19	1	68	-12.455	S	131.718	E	-3.449	S	171.774	E	5	0	-134	227	4	401 646747.5	0	00 238 45	0	0	0	0	0	1163957270	2006-11-19	0	1163957270	2006-11-19	323	1.36	-99.99	-99.99	-99.99	0	0			99999.99	99999.99	99999.99		-10	-10	-10
2343926		3148	68551	2006-11-19	A	6	-12.555	S	131.669	E	-23.253	S	84.341	E	3	0	-134	136	2	401 646780.5	0	00 229 45	0	0	0	0	0	1163961420	2006-11-19	0	1163961420	2006-11-19	323	1	-99.99	-99.99	-99.99	0	0			99999.99	99999.99	99999.99		-10	-10	-10
2343927		3148	68551	2006-11-19	2	56	-12.457	S	131.719	E	-13.752	S	125.964	E	7	1	-120	685	3	401 646748.3	0	00 229 45	0	0	0	0	0	1163961830	2006-11-19	0	1163961830	2006-11-19	323	1.5	-99.99	-99.99	-99.99	0	0			99999.99	99999.99	99999.99		-10	-10	-10
2343928		3148	68551	2006-11-19	3	66	-12.456	S	131.726	E	-14.213	S	123.679	E	7	1	-120	527	3	401 646749.7	0	00 219 41	0	0	0	0	0	1163963340	2006-11-19	0	1163963340	2006-11-19	323	1.72	-99.99	-99.99	-99.99	0	0			99999.99	99999.99	99999.99		-10	-10	-10
2343929		3148	68551	2006-12-09	2	60	-12.307	S	131.975	E	-14.979	S	143.671	E	4	0	-126	363	2	401 646802.0	0	00 242 43	0	0	0	0	0	1165659530	2006-12-09	0	1165659530	2006-12-09	343	1.29	-99.99	-99.99	-99.99	0	0			99999.99	99999.99	99999.99		-10	-10	-10
2343930		3148	68551	2006-12-09	1	67	-12.308	S	131.971	E	-13.167	S	135.864	E	4	0	-125	182	2	401 646790.4	0	00 245 44	0	0	0	0	0	1165662620	2006-12-09	0	1165662620	2006-12-09	343	1.38	-99.99	-99.99	-99.99	0	0			99999.99	99999.99	99999.99		-10	-10	-10
2343932		3148	68551	2006-12-09	3	68	-12.308	S	131.973	E	-13.289	S	127.652	E	6	0	-125	318	3	401 646752.9	0	00 254 45	0	0	0	0	0	1165676930	2006-12-09	0	1165676930	2006-12-09	343	1.32	-99.99	-99.99	-99.99	0	0			99999.99	99999.99	99999.99		-10	-10	-10
2343933		3148	68551	2006-12-09	3	68	-12.307	S	131.971	E	-8.346	S	148.793	E	9	0	-124	364	4	401 646746.4	0	00 255 45	0	0	0	0	0	1165681190	2006-12-09	0	1165681190	2006-12-09	343	1.43	-99.99	-99.99	-99.99	0	0			99999.99	99999.99	99999.99		-10	-10	-10
2343936		3148	68551	2006-12-09	3	68	-12.306	S	131.972	E	-14.249	S	123.317	E	4	0	-126	227	4	401 646769.1	0	00 253 45	0	0	0	0	0	1165690170	2006-12-09	0	1165690170	2006-12-09	343	1.44	-99.99	-99.99	-99.99	0	0			99999.99	99999.99	99999.99		-10	-10	-10
2343937		3148	68551	2006-12-09	B	0	-12.303	S	131.975	E	-16.806	S	111.224	E	2	0	-131	91	2	401 646769.1	0	00 253 45	0	0	0	0	0	1165692790	2006-12-09	0	1165692790	2006-12-09	343	1.41	-99.99	-99.99	-99.99	0	0			99999.99	99999.99	99999.99		-10	-10	-10
2343940		3148	68551	2006-12-17	3	60	-12.459	S	131.724	E	-17.91	S	106.743	E	5	0	-128	318	2	401 646781.8	0	00 236 44	0	0	0	0	0	1166384580	2006-12-17	0	1166384580	2006-12-17	351	1.74	-99.99	-99.99	-99.99	0	0			99999.99	99999.99	99999.99		-10	-10	-10
2343941		3148	68551	2006-12-21	0	50	-12.447	S	131.76	E	-10.303	S	122.476	E	5	0	-122	294	2	401 646742.2	0	00 215 35	0	0	0	0	0	1166699220	2006-12-21	0	1166699220	2006-12-21	355	7.07	-99.99	-99.99	-99.99	0	0			99999.99	99999.99	99999.99		-10	-10	-10
2343944		3148	68551	2006-12-21	1	58	-12.471	S	131.695	E	-3.691	S	170.29	E	5	0	-130	273	4	401 646770.3	0	00 252 41	0	0	0	0	0	1166721210	2006-12-21	0	1166721210	2006-12-21	355	1.91	-99.99	-99.99	-99.99	0	0			99999.99	99999.99	99999.99		-10	-10	-10
2343946		3148	68551	2006-12-21	3	68	-12.461	S	131.72	E	-7.812	S	152.474	E	13	0	-122	642	4	401 646782.0	0	00 223 37	0	0	0	0	0	1166724380	2006-12-21	0	1166724380	2006-12-21	355	1.73	-99.99	-99.99	-99.99	0	0			99999.99	99999.99	99999.99		-10	-10	-10
2343947		3148	68551	2006-12-21	3	68	-12.459	S	131.72	E	0.179	N	0.373	E	10	0	-122	682	4	401 646786.3	0	00 225 44	0	0	0	0	0	1166727180	2006-12-21	0	1166727180	2006-12-21	355	1.63	-99.99	-99.99	-99.99	0	0			99999.99	99999.99	99999.99		-10	-10	-10
2343948		3148	68551	2006-12-21	3	68	-12.462	S	131.722	E	-18.424	S	104.319	E	7	0	-123	318	4	401 646785.1	0	00 231 42	0	0	0	0	0	1166730490	2006-12-21	0	1166730490	2006-12-21	355	1.81	-99.99	-99.99	-99.99	0	0			99999.99	99999.99	99999.99		-10	-10	-10
2343949		3148	68551	2006-12-25	1	56	-12.457	S	131.708	E	-16.109	S	147.588	E	6	0	-128	364	3	401 646775.4	0	00 231 44	0	0	0	0	0	1167041710	2006-12-25	0	1167041710	2006-12-25	359	1.2	-99.99	-99.99	-99.99	0	0			99999.99	99999.99	99999.99		-10	-10	-10
2343950		3148	68551	2006-12-25	3	67	-12.462	S	131.722	E	-9.97	S	120.613	E	8	0	-122	455	3	401 646809.9	0	00 244 44	0	0	0	0	0	1167047130	2006-12-25	0	1167047130	2006-12-25	359	1.81	-99.99	-99.99	-99.99	0	0			99999.99	99999.99	99999.99		-10	-10	-10
2343952		3148	68551	2006-12-25	3	67	-12.461	S	131.716	E	-6.248	S	158.753	E	13	0	-126	682	4	401 646769.2	0	00 217 39	0	0	0	0	0	1167055490	2006-12-25	0	1167055490	2006-12-25	359	1.63	-99.99	-99.99	-99.99	0	0			99999.99	99999.99	99999.99		-10	-10	-10
2343953		3148	68551	2006-12-25	3	68	-12.461	S	131.718	E	-9.791	S	143.186	E	11	0	-122	608	4	401 646763.3	0	00 216 44	0	0	0	0	0	1167064610	2006-12-25	0	1167064610	2006-12-25	359	1.69	-99.99	-99.99	-99.99	0	0			99999.99	99999.99	99999.99		-10	-10	-10
2343954		3148	68551	2006-12-25	3	68	-12.459	S	131.723	E	-8.371	S	150.068	E	11	0	-123	728	4	401 646783.0	0	00 240 44	0	0	0	0	0	1167070310	2006-12-25	0	1167070310	2006-12-25	359	1.71	-99.99	-99.99	-99.99	0	0			99999.99	99999.99	99999.99		-10	-10	-10
2343955		3148	68551	2006-12-25	2	66	-12.462	S	131.72	E	-20.906	S	94.93	E	7	0	-131	318	3	401 646783.7	0	00 241 44	0	0	0	0	0	1167070610	2006-12-25	0	1167070610	2006-12-25	359	1.78	-99.99	-99.99	-99.99	0	0			99999.99	99999.99	99999.99		-10	-10	-10
2343956		3148	68551	2006-12-25	3	68	-12.46	S	131.723	E	-14.7	S	121.787	E	11	0	-124	682	4	401 646783.5	0	00 244 44	0	0	0	0	0	1167072880	2006-12-25	0	1167072880	2006-12-25	359	1.75	-99.99	-99.99	-99.99	0	0			99999.99	99999.99	99999.99		-10	-10	-10
2343957		3148	68551	2006-12-25	3	68	-12.459	S	131.724	E	-18.993	S	101.98	E	8	0	-128	546	4	401 646796.2	0	00 245 44	0	0	0	0	0	1167076320	2006-12-25	0	1167076320	2006-12-25	359	1.74	-99.99	-99.99	-99.99	0	0			99999.99	99999.99	99999.99		-10	-10	-10
2345740		3148	68551	2007-01-10	1	56	-12.283	S	132.016	E	-15.094	S	119.574	E	7	0	-125	455	3	401 646657.9	0	00 209 32	0	0	0	0	0	1168455480	2007-01-10	0	1168455480	2007-01-10	10	-1	-99.99	30.33	32.05	0	0			99999.99	99999.99	99999.99		-10	-10	-10
2345741		3148	68551	2007-01-10	B	0	-12.28	S	131.995	E	-20.848	S	92.36	E	2	0	-131	45	2	401 646657.9	0	00 210 33	0	0	0	0	0	1168459700	2007-01-10	0	1168459700	2007-01-10	10	-0.52	-99.99	30.16	31.97	0	0			99999.99	99999.99	99999.99		-10	-10	-10
2345742		3148	68551	2007-01-18	0	40	-12.323	S	132.462	E	-15.079	S	145.049	E	5	0	-128	478	2	401 646612.9	0	00 192 32	0	0	0	0	0	1169117510	2007-01-18	0	1169117510	2007-01-18	18	4.45	-99.99	-99.99	-99.99	0	0			99999.99	99999.99	99999.99		-10	-10	-10
2345748		3148	68551	2007-01-18	0	48	-12.329	S	132.493	E	-11.816	S	134.821	E	8	1	-120	455	2	401 646688.1	0	00 199 34	0	0	0	0	0	1169145680	2007-01-18	0	1169145680	2007-01-18	18	14.11	-99.99	-99.99	-99.99	0	0			99999.99	99999.99	99999.99		-10	-10	-10
2345752		3148	68551	2007-01-22	0	50	-12.128	S	132.571	E	-17.886	S	107.775	E	6	0	-130	546	2	401 646619.9	0	00 253 35	0	0	0	0	0	1169488280	2007-01-22	0	1169488280	2007-01-22	22	1.68	-99.99	-99.99	-99.99	0	0			99999.99	99999.99	99999.99		-10	-10	-10
2345754		3148	68551	2007-01-22	1	56	-12.138	S	132.57	E	-15.48	S	117.674	E	6	0	-130	546	3	401 646665.3	0	00 255 36	0	0	0	0	0	1169492510	2007-01-22	0	1169492510	2007-01-22	22	2.5	-99.99	-99.99	-99.99	0	0			99999.99	99999.99	99999.99		-10	-10	-10
2345756		3148	68551	2007-01-26	0	50	-12.163	S	132.539	E	-13.257	S	137.452	E	15	0	-123	682	2	401 646648.1	0	00 253 37	0	0	0	0	0	1169809660	2007-01-26	0	1169809660	2007-01-26	26	6.1	-99.99	-99.99	-99.99	0	0			99999.99	99999.99	99999.99		-10	-10	-10
2345757		3148	68551	2007-01-26	1	58	-12.174	S	132.569	E	-6.075	S	106.302	E	6	0	-126	318	4	401 646645.8	0	00 254 36	0	0	0	0	0	1169811750	2007-01-26	0	1169811750	2007-01-26	26	6.14	-99.99	-99.99	-99.99	0	0			99999.99	99999.99	99999.99		-10	-10	-10
2345759		3148	68551	2007-01-26	3	67	-12.164	S	132.585	E	-14.476	S	122.524	E	9	0	-122	500	3	401 646701.7	0	00 255 41	0	0	0	0	0	1169824530	2007-01-26	0	1169824530	2007-01-26	26	10.1	-99.99	-99.99	-99.99	0	0			99999.99	99999.99	99999.99		-10	-10	-10
2345760		3148	68551	2007-01-26	0	58	-12.163	S	132.596	E	-12.683	S	130.367	E	12	0	-121	637	2	401 646706.7	0	00 253 39	0	0	0	0	0	1169831060	2007-01-26	0	1169831060	2007-01-26	26	13.73	-99.99	-99.99	-99.99	0	0			99999.99	99999.99	99999.99		-10	-10	-10
2345764		3148	68551	2007-01-26	2	68	-12.166	S	132.572	E	-15.683	S	117.121	E	6	0	-122	364	4	401 646733.9	0	00 252 40	0	0	0	0	0	1169838110	2007-01-26	0	1169838110	2007-01-26	26	6.51	-99.99	-99.99	-99.99	0	0			99999.99	99999.99	99999.99		-10	-10	-10
2345767		3148	68551	2007-01-30	1	50	-12.158	S	132.577	E	-18.608	S	104.861	E	10	0	-126	591	2	401 646677.7	0	00 254 35	0	0	0	0	0	1170179880	2007-01-30	0	1170179880	2007-01-30	30	6.74	-99.99	-99.99	-99.99	0	0			99999.99	99999.99	99999.99		-10	-10	-10
2345768		3148	68551	2007-01-30	1	56	-12.151	S	132.592	E	-13.293	S	127.559	E	6	0	-124	682	2	401 646685.6	0	00 255 37	0	0	0	0	0	1170183250	2007-01-30	0	1170183250	2007-01-30	30	9.81	-99.99	-99.99	-99.99	0	0			99999.99	99999.99	99999.99		-10	-10	-10
2345769		3148	68551	2007-01-30	1	57	-12.164	S	132.575	E	-15.771	S	116.675	E	8	0	-124	409	4	401 646691.8	0	00 255 37	0	0	0	0	0	1170183790	2007-01-30	0	1170183790	2007-01-30	30	7.1	-99.99	-99.99	-99.99	0	0			99999.99	99999.99	99999.99		-10	-10	-10
2345772		3148	68551	2007-02-07	3	66	-12.165	S	132.502	E	-8.017	S	150.19	E	15	0	-125	682	3	401 646726.7	0	00 255 40	0	0	0	0	0	1170865490	2007-02-07	0	1170865490	2007-02-07	38	2.32	-99.99	-99.99	-99.99	0	0			99999.99	99999.99	99999.99		-10	-10	-10
2345773		3148	68551	2007-02-07	A	50	-12.164	S	132.495	E	-22.386	S	85.381	E	3	0	-136	136	2	401 646726.6	0	00 255 40	0	0	0	0	0	1170866040	2007-02-07	0	1170866040	2007-02-07	38	2	-99.99	-99.99	-99.99	0	0			99999.99	99999.99	99999.99		-10	-10	-10
2345774		3148	68551	2007-02-07	2	68	-12.169	S	132.497	E	-3.55	S	170.934	E	5	0	-130	409	4	401 646734.0	0	00 255 40	0	0	0	0	0	1170869040	2007-02-07	0	1170869040	2007-02-07	38	2.9	-99.99	-99.99	-99.99	0	0			99999.99	99999.99	99999.99		-10	-10	-10
2345775		3148	68551	2007-02-07	3	68	-12.162	S	132.496	E	-5.014	S	163.866	E	12	0	-125	546	4	401 646733.5	0	00 255 40	0	0	0	0	0	1170869240	2007-02-07	0	1170869240	2007-02-07	38	2	-99.99	-99.99	-99.99	0	0			99999.99	99999.99	99999.99		-10	-10	-10
2345776		3148	68551	2007-02-07	1	57	-12.163	S	132.509	E	-19.233	S	101.985	E	9	0	-128	591	4	401 646750.7	0	64 255 40	0	0	0	0	0	1170871540	2007-02-07	0	1170871540	2007-02-07	38	3.26	-99.99	-99.99	-99.99	0	0			99999.99	99999.99	99999.99		-10	-10	-10
2345777		3148	68551	2007-02-07	1	57	-12.163	S	132.522	E	-14.328	S	122.765	E	11	0	-122	728	3	401 646786.3	0	00 254 37	0	0	0	0	0	1170875020	2007-02-07	0	1170875020	2007-02-07	38	5.16	-99.99	-99.99	-99.99	0	0			99999.99	99999.99	99999.99		-10	-10	-10
2345780		3148	68551	2007-02-15	2	66	-12.165	S	132.516	E	-8.746	S	147.225	E	7	0	-122	364	2	401 646756.3	0	00 254 42	0	0	0	0	0	1171557350	2007-02-15	0	1171557350	2007-02-15	46	4.59	-99.99	-99.99	-99.99	0	0			99999.99	99999.99	99999.99		-10	-10	-10
2345781		3148	68551	2007-02-15	3	60	-12.161	S	132.5	E	-5.209	S	162.929	E	6	0	-124	454	2	401 646793.5	0	00 254 43	0	0	0	0	0	1171560540	2007-02-15	0	1171560540	2007-02-15	46	2	-99.99	-99.99	-99.99	0	0			99999.99	99999.99	99999.99		-10	-10	-10
2345782		3148	68551	2007-02-15	3	68	-12.163	S	132.501	E	-4.608	S	166.134	E	8	0	-131	455	4	401 646793.8	0	00 254 43	0	0	0	0	0	1171560770	2007-02-15	0	1171560770	2007-02-15	46	2.14	-99.99	-99.99	-99.99	0	0			99999.99	99999.99	99999.99		-10	-10	-10
2345783		3148	68551	2007-02-15	2	67	-12.167	S	132.498	E	-19.85	S	98.976	E	7	0	-130	364	4	401 646778.8	0	00 254 44	0	0	0	0	0	1171563220	2007-02-15	0	1171563220	2007-02-15	46	2.13	-99.99	-99.99	-99.99	0	0			99999.99	99999.99	99999.99		-10	-10	-10
2345784		3148	68551	2007-02-15	0	68	-12.156	S	132.515	E	-16.179	S	114.709	E	4	0	-128	136	2	401 646794.1	0	00 254 41	0	0	0	0	0	1171566390	2007-02-15	0	1171566390	2007-02-15	46	2.97	-99.99	-99.99	-99.99	0	0			99999.99	99999.99	99999.99		-10	-10	-10
2345785		3148	68551	2007-02-15	3	68	-12.162	S	132.505	E	-15.376	S	118.014	E	9	0	-127	546	4	401 646791.9	0	00 254 41	0	0	0	0	0	1171566770	2007-02-15	0	1171566770	2007-02-15	46	2.65	-99.99	-99.99	-99.99	0	0			99999.99	99999.99	99999.99		-10	-10	-10
2345789		3148	68551	2007-02-19	1	68	-12.152	S	132.512	E	-3.302	S	169.807	E	6	0	-134	227	2	401 646771.8	0	00 254 43	0	0	0	0	0	1171899820	2007-02-19	0	1171899820	2007-02-19	50	2.26	-99.99	-99.99	-99.99	0	0			99999.99	99999.99	99999.99		-10	-10	-10
2345790		3148	68551	2007-02-19	2	60	-12.162	S	132.507	E	-20.497	S	96.26	E	6	0	-128	364	2	401 646777.1	0	00 254 44	0	0	0	0	0	1171901390	2007-02-19	0	1171901390	2007-02-19	50	2.91	-99.99	-99.99	-99.99	0	0			99999.99	99999.99	99999.99		-10	-10	-10
2345791		3148	68551	2007-02-19	3	66	-12.163	S	132.508	E	-14.72	S	121.657	E	11	0	-123	637	3	401 646758.2	0	00 254 44	0	0	0	0	0	1171905890	2007-02-19	0	1171905890	2007-02-19	50	3.12	-99.99	-99.99	-99.99	0	0			99999.99	99999.99	99999.99		-10	-10	-10
2345792		3148	68551	2007-02-19	2	66	-12.166	S	132.501	E	-5.298	S	162.409	E	9	0	-125	409	3	401 646760.1	0	00 254 44	0	0	0	0	0	1171906140	2007-02-19	0	1171906140	2007-02-19	50	2.17	-99.99	-99.99	-99.99	0	0			99999.99	99999.99	99999.99		-10	-10	-10
2345793		3148	68551	2007-02-19	3	66	-12.163	S	132.5	E	-5.183	S	163.767	E	9	0	-128	500	3	401 646760.3	0	00 255 44	0	0	0	0	0	1171906730	2007-02-19	0	1171906730	2007-02-19	50	2	-99.99	-99.99	-99.99	0	0			99999.99	99999.99	99999.99		-10	-10	-10
2345799		3148	68551	2007-02-27	3	60	-12.165	S	132.497	E	-17.16	S	154.957	E	8	0	-124	546	2	401 646834.5	0	00 254 43	0	0	0	0	0	1172572210	2007-02-27	0	1172572210	2007-02-27	58	2	-99.99	-99.99	-99.99	0	0			99999.99	99999.99	99999.99		-10	-10	-10
2345801		3148	68551	2007-02-27	3	68	-12.166	S	132.498	E	-6.389	S	106.872	E	13	0	-125	546	4	401 646843.8	0	00 254 44	0	0	0	0	0	1172578210	2007-02-27	0	1172578210	2007-02-27	58	2	-99.99	-99.99	-99.99	0	0			99999.99	99999.99	99999.99		-10	-10	-10
2345802		3148	68551	2007-02-27	2	58	-12.164	S	132.498	E	-11.373	S	135.964	E	13	1	-120	728	4	401 646835.8	0	00 255 45	0	0	0	0	0	1172587770	2007-02-27	0	1172587770	2007-02-27	58	2	-99.99	-99.99	-99.99	0	0			99999.99	99999.99	99999.99		-10	-10	-10
2345803		3148	68551	2007-02-27	A	8	-12.196	S	132.431	E	-4.015	S	166.811	E	3	0	-127	91	2	401 646846.1	0	00 254 44	0	0	0	0	0	1172591360	2007-02-27	0	1172591360	2007-02-27	58	1.86	-99.99	-99.99	-99.99	0	0			99999.99	99999.99	99999.99		-10	-10	-10
2345805		3148	68551	2007-02-27	A	8	-12.173	S	132.486	E	-15.413	S	118.465	E	3	0	-133	182	2	401 646823.3	0	00 254 44	0	0	0	0	0	1172597370	2007-02-27	0	1172597370	2007-02-27	58	3.7	-99.99	-99.99	-99.99	0	0			99999.99	99999.99	99999.99		-10	-10	-10
2345806		3148	68551	2007-02-27	2	68	-12.163	S	132.504	E	-16.501	S	113.427	E	6	0	-122	318	2	401 646844.7	0	00 255 45	0	0	0	0	0	1172603400	2007-02-27	0	1172603400	2007-02-27	58	2.56	-99.99	-99.99	-99.99	0	0			99999.99	99999.99	99999.99		-10	-10	-10
2345807		3148	68551	2007-02-27	3	68	-12.165	S	132.508	E	-16.967	S	110.91	E	8	0	-125	546	4	401 646850.5	0	16 255 173	0	0	0	0	0	1172604420	2007-02-27	0	1172604420	2007-02-27	58	3.3	-99.99	-99.99	-99.99	0	0			99999.99	99999.99	99999.99		-10	-10	-10
2345808		3148	68551	2007-03-03	2	50	-12.135	S	132.547	E	-16.241	S	151.083	E	11	0	-125	728	2	401 646862.4	0	00 255 44	0	0	0	0	0	1172918240	2007-03-03	0	1172918240	2007-03-03	62	2.1	-99.99	-99.99	-99.99	0	0			99999.99	99999.99	99999.99		-10	-10	-10
2345809		3148	68551	2007-03-03	2	58	-12.136	S	132.547	E	-5.471	S	103.011	E	11	0	-128	591	4	401 646856.0	0	00 255 45	0	0	0	0	0	1172924270	2007-03-03	0	1172924270	2007-03-03	62	2.16	-99.99	-99.99	-99.99	0	0			99999.99	99999.99	99999.99		-10	-10	-10
2345810		3148	68551	2007-03-03	2	58	-12.134	S	132.559	E	-6.801	S	155.749	E	11	0	-126	591	4	401 646853.7	0	00 254 44	0	0	0	0	0	1172930870	2007-03-03	0	1172930870	2007-03-03	62	2.04	-99.99	-99.99	-99.99	0	0			99999.99	99999.99	99999.99		-10	-10	-10
2345811		3148	68551	2007-03-03	2	68	-12.139	S	132.548	E	-17.971	S	107.236	E	4	0	-125	364	4	401 646826.8	0	00 255 44	0	0	0	0	0	1172936760	2007-03-03	0	1172936760	2007-03-03	62	2.34	-99.99	-99.99	-99.99	0	0			99999.99	99999.99	99999.99		-10	-10	-10
2345812		3148	68551	2007-03-03	2	68	-12.14	S	132.547	E	-10.112	S	141.204	E	8	0	-121	318	2	401 646835.1	0	00 255 44	0	0	0	0	0	1172940200	2007-03-03	0	1172940200	2007-03-03	62	2.4	-99.99	-99.99	-99.99	0	0			99999.99	99999.99	99999.99		-10	-10	-10
2345813		3148	68551	2007-03-03	3	68	-12.131	S	132.553	E	-5.655	S	161.058	E	7	0	-123	409	4	401 646829.1	0	00 255 44	0	0	0	0	0	1172943250	2007-03-03	0	1172943250	2007-03-03	62	1.86	-99.99	-99.99	-99.99	0	0			99999.99	99999.99	99999.99		-10	-10	-10
2345814		3148	68551	2007-03-03	2	56	-12.133	S	132.547	E	-6.775	S	156.566	E	9	0	-124	591	3	401 646832.4	0	00 255 44	0	0	0	0	0	1172944380	2007-03-03	0	1172944380	2007-03-03	62	1.98	-99.99	-99.99	-99.99	0	0			99999.99	99999.99	99999.99		-10	-10	-10
2345815		3148	68551	2007-03-03	3	68	-12.129	S	132.56	E	-17.474	S	108.461	E	12	0	-122	591	4	401 646840.5	0	00 255 44	0	0	0	0	0	1172950300	2007-03-03	0	1172950300	2007-03-03	62	1.74	-99.99	-99.99	-99.99	0	0			99999.99	99999.99	99999.99		-10	-10	-10
2345816		3148	68551	2007-03-06	1	60	-12.318	S	131.96	E	-19.882	S	164.66	E	4	0	-128	318	2	401 646821.9	0	00 254 43	0	0	0	0	0	1173260800	2007-03-06	0	1173260800	2007-03-06	65	1.37	-99.99	-99.99	-99.99	0	0			99999.99	99999.99	99999.99		-10	-10	-10
2345817		3148	68551	2007-03-07	3	58	-12.324	S	131.947	E	-15.862	S	147.747	E	11	0	-122	682	4	401 646812.9	0	00 253 44	0	0	0	0	0	1173264310	2007-03-07	0	1173264310	2007-03-07	66	1.92	-99.99	-99.99	-99.99	0	0			99999.99	99999.99	99999.99		-10	-10	-10
2345819		3148	68551	2007-03-07	2	68	-12.335	S	131.951	E	-13.31	S	127.708	E	6	1	-120	409	3	401 646783.7	0	00 253 43	0	0	0	0	0	1173279910	2007-03-07	0	1173279910	2007-03-07	66	1	-99.99	-99.99	-99.99	0	0			99999.99	99999.99	99999.99		-10	-10	-10
2345820		3148	68551	2007-03-07	B	0	-12.319	S	132.018	E	-4.821	S	164.201	E	2	0	-129	136	2	401 646787.1	0	00 253 43	0	0	0	0	0	1173283420	2007-03-07	0	1173283420	2007-03-07	66	2	-99.99	-99.99	-99.99	0	0			99999.99	99999.99	99999.99		-10	-10	-10
2345821		3148	68551	2007-03-07	2	58	-12.338	S	131.959	E	-5.662	S	161.273	E	6	0	-125	546	4	401 646784.4	0	00 254 42	0	0	0	0	0	1173288900	2007-03-07	0	1173288900	2007-03-07	66	1	-99.99	-99.99	-99.99	0	0			99999.99	99999.99	99999.99		-10	-10	-10
2345822		3148	68551	2007-03-07	2	66	-12.347	S	131.955	E	-16.01	S	116.311	E	7	0	-122	364	3	401 646786.6	0	00 254 46	0	0	0	0	0	1173289080	2007-03-07	0	1173289080	2007-03-07	66	1	-99.99	-99.99	-99.99	0	0			99999.99	99999.99	99999.99		-10	-10	-10
2345823		3148	68551	2007-03-07	3	66	-12.347	S	131.952	E	-7.237	S	154.818	E	12	0	-124	637	3	401 646787.1	0	00 254 45	0	0	0	0	0	1173290220	2007-03-07	0	1173290220	2007-03-07	66	1	-99.99	-99.99	-99.99	0	0			99999.99	99999.99	99999.99		-10	-10	-10
2345824		3148	68551	2007-03-07	3	66	-12.342	S	131.947	E	-16.549	S	113.257	E	7	1	-120	500	3	401 646805.8	0	00 254 46	0	0	0	0	0	1173294880	2007-03-07	0	1173294880	2007-03-07	66	1.36	-99.99	-99.99	-99.99	0	0			99999.99	99999.99	99999.99		-10	-10	-10
2345825		3148	68551	2007-03-07	3	66	-12.337	S	131.951	E	-17.931	S	106.754	E	13	0	-122	637	3	401 646807.1	0	00 254 46	0	0	0	0	0	1173296180	2007-03-07	0	1173296180	2007-03-07	66	1	-99.99	-99.99	-99.99	0	0			99999.99	99999.99	99999.99		-10	-10	-10
2345828		3148	68551	2007-03-11	2	66	-12.328	S	131.963	E	-5.752	S	160.784	E	8	0	-125	500	3	401 646811.3	0	00 254 45	0	0	0	0	0	1173630950	2007-03-11	0	1173630950	2007-03-11	70	1.07	-99.99	-99.99	-99.99	0	0			99999.99	99999.99	99999.99		-10	-10	-10
2345829		3148	68551	2007-03-11	3	66	-12.329	S	131.972	E	-7.741	S	152.404	E	10	0	-122	591	3	401 646811.3	0	00 254 45	0	0	0	0	0	1173632500	2007-03-11	0	1173632500	2007-03-11	70	1	-99.99	-99.99	-99.99	0	0			99999.99	99999.99	99999.99		-10	-10	-10
2345831		3148	68551	2007-03-11	3	68	-12.326	S	131.972	E	-16.65	S	112.788	E	8	0	-125	500	4	401 646816.1	0	00 254 45	0	0	0	0	0	1173636950	2007-03-11	0	1173636950	2007-03-11	70	1	-99.99	-99.99	-99.99	0	0			99999.99	99999.99	99999.99		-10	-10	-10
2345832		3148	68551	2007-03-11	2	66	-12.328	S	131.975	E	-18.542	S	104.204	E	7	0	-127	363	3	401 646821.2	0	00 254 45	0	0	0	0	0	1173638340	2007-03-11	0	1173638340	2007-03-11	70	1	-99.99	-99.99	-99.99	0	0			99999.99	99999.99	99999.99		-10	-10	-10
2345834		3148	68551	2007-03-15	3	60	-12.326	S	131.963	E	-14.145	S	140.137	E	15	0	-121	728	2	401 646774.3	0	00 255 40	0	0	0	0	0	1173952850	2007-03-15	0	1173952850	2007-03-15	74	1.1	-99.99	-99.99	-99.99	0	0			99999.99	99999.99	99999.99		-10	-10	-10
2345835		3148	68551	2007-03-15	2	68	-12.327	S	131.949	E	-3.36	S	92.007	E	6	0	-131	318	4	401 646777.4	0	00 254 44	0	0	0	0	0	1173958830	2007-03-15	0	1173958830	2007-03-15	74	1.5	-99.99	-99.99	-99.99	0	0			99999.99	99999.99	99999.99		-10	-10	-10
2345836		3148	68551	2007-03-15	B	0	-12.314	S	131.971	E	-4.522	S	167.667	E	2	0	-132	455	2	401 646774.3	0	00 255 44	0	0	0	0	0	1173962670	2007-03-15	0	1173962670	2007-03-15	74	1.12	-99.99	-99.99	-99.99	0	0			99999.99	99999.99	99999.99		-10	-10	-10
2345838		3148	68551	2007-03-15	1	58	-12.316	S	131.961	E	-5.345	S	161.74	E	5	0	-130	364	4	401 646770.1	0	00 254 45	0	0	0	0	0	1173971230	2007-03-15	0	1173971230	2007-03-15	74	1.37	-99.99	-99.99	-99.99	0	0			99999.99	99999.99	99999.99		-10	-10	-10
2345841		3148	68551	2007-03-15	2	66	-12.329	S	131.959	E	-18.933	S	101.984	E	9	0	-123	546	3	401 646803.7	0	00 254 45	0	0	0	0	0	1173984380	2007-03-15	0	1173984380	2007-03-15	74	1.12	-99.99	-99.99	-99.99	0	0			99999.99	99999.99	99999.99		-10	-10	-10
2345843		3148	68551	2007-03-19	3	60	-12.317	S	131.957	E	-10.76	S	138.823	E	7	2	-119	364	2	401 646783.6	0	00 254 45	0	0	0	0	0	1174311940	2007-03-19	0	1174311940	2007-03-19	78	1.57	-99.99	-99.99	-99.99	0	0			99999.99	99999.99	99999.99		-10	-10	-10
2345844		3148	68551	2007-03-19	1	68	-12.331	S	131.959	E	-21.735	S	90.455	E	5	0	-128	227	4	401 646777.7	0	00 254 42	0	0	0	0	0	1174317830	2007-03-19	0	1174317830	2007-03-19	78	1.06	-99.99	-99.99	-99.99	0	0			99999.99	99999.99	99999.99		-10	-10	-10
2345845		3148	68551	2007-03-19	2	68	-12.319	S	131.947	E	-11.339	S	136.14	E	12	1	-120	637	4	401 646776.1	0	00 254 45	0	0	0	0	0	1174319950	2007-03-19	0	1174319950	2007-03-19	78	2.22	-99.99	-99.99	-99.99	0	0			99999.99	99999.99	99999.99		-10	-10	-10
2345846		3148	68551	2007-03-19	1	68	-12.315	S	131.977	E	-22.462	S	87.878	E	5	0	-134	227	4	401 646789.9	0	00 254 44	0	0	0	0	0	1174326020	2007-03-19	0	1174326020	2007-03-19	78	1.04	-99.99	-99.99	-99.99	0	0			99999.99	99999.99	99999.99		-10	-10	-10
2345847		3148	68551	2007-03-19	3	67	-12.318	S	131.953	E	-16.897	S	111.828	E	6	0	-123	364	4	401 646800.7	0	00 254 46	0	0	0	0	0	1174328180	2007-03-19	0	1174328180	2007-03-19	78	1.75	-99.99	-99.99	-99.99	0	0			99999.99	99999.99	99999.99		-10	-10	-10
2345848		3148	68551	2007-03-19	3	68	-12.319	S	131.96	E	-19.506	S	99.626	E	8	0	-126	546	4	401 646798.8	0	00 254 45	0	0	0	0	0	1174330190	2007-03-19	0	1174330190	2007-03-19	78	1.34	-99.99	-99.99	-99.99	0	0			99999.99	99999.99	99999.99		-10	-10	-10
2345850		3148	68551	2007-04-20	2	56	-12.337	S	131.96	E	-18.724	S	104.036	E	12	0	-124	500	3	401 646807.1	0	00 254 44	0	0	0	0	0	1177080880	2007-04-20	0	1177080880	2007-04-20	110	1	-99.99	-99.99	-99.99	0	0			99999.99	99999.99	99999.99		-10	-10	-10
2345851		3148	68551	2007-04-20	2	56	-12.323	S	131.971	E	-14.024	S	124.67	E	11	0	-121	546	3	401 646747.4	0	00 255 44	0	0	0	0	0	1177086450	2007-04-20	0	1177086450	2007-04-20	110	1	-99.99	-99.99	-99.99	0	0			99999.99	99999.99	99999.99		-10	-10	-10
2345852		3148	68551	2007-04-20	A	6	-12.336	S	131.971	E	-6.824	S	156.344	E	3	0	-132	182	2	401 646754.0	0	00 255 44	0	0	0	0	0	1177087680	2007-04-20	0	1177087680	2007-04-20	110	1	-99.99	-99.99	-99.99	0	0			99999.99	99999.99	99999.99		-10	-10	-10
2345853		3148	68551	2007-04-20	0	56	-12.319	S	131.996	E	-13.063	S	128.628	E	12	1	-120	591	2	401 646791.2	0	00 254 44	0	0	0	0	0	1177091340	2007-04-20	0	1177091340	2007-04-20	110	1.11	-99.99	-99.99	-99.99	0	0			99999.99	99999.99	99999.99		-10	-10	-10
2345855		3148	68551	2007-04-23	A	0	-12.307	S	131.886	E	-22.452	S	176.377	E	3	0	-132	182	2	401 646758.4	0	00 254 35	0	0	0	0	0	1177403140	2007-04-23	0	1177403140	2007-04-23	113	5.49	-99.99	-99.99	-99.99	0	0			99999.99	99999.99	99999.99		-10	-10	-10
2345856		3148	68551	2007-04-24	A	6	-12.322	S	131.97	E	-11.438	S	128.096	E	3	0	-130	91	2	401 646832.3	0	00 253 52	0	0	0	0	0	1177409060	2007-04-24	0	1177409060	2007-04-24	114	1	-99.99	-99.99	-99.99	0	0			99999.99	99999.99	99999.99		-10	-10	-10
2345857		3148	68551	2007-04-24	1	58	-12.331	S	131.96	E	-14.187	S	123.854	E	10	0	-121	500	4	401 646786.6	0	00 255 44	0	0	0	0	0	1177423960	2007-04-24	0	1177423960	2007-04-24	114	1.06	-99.99	-99.99	-99.99	0	0			99999.99	99999.99	99999.99		-10	-10	-10
2345859		3148	68551	2007-04-24	3	66	-12.326	S	131.967	E	-6.881	S	155.937	E	11	0	-126	637	3	401 646821.6	0	00 254 41	0	0	0	0	0	1177433350	2007-04-24	0	1177433350	2007-04-24	114	1	-99.99	-99.99	-99.99	0	0			99999.99	99999.99	99999.99		-10	-10	-10
2345860		3148	68551	2007-04-24	2	57	-12.324	S	131.965	E	-19.933	S	99.205	E	9	0	-125	591	4	401 646816.9	0	00 254 45	0	0	0	0	0	1177435290	2007-04-24	0	1177435290	2007-04-24	114	1.06	-99.99	-99.99	-99.99	0	0			99999.99	99999.99	99999.99		-10	-10	-10
2345861		3148	68551	2007-04-24	2	57	-12.321	S	131.964	E	-13.577	S	126.294	E	15	5	-119	728	3	401 646821.7	0	00 254 45	0	0	0	0	0	1177437220	2007-04-24	0	1177437220	2007-04-24	114	1.12	-99.99	-99.99	-99.99	0	0			99999.99	99999.99	99999.99		-10	-10	-10
2345867		3148	68551	2007-06-23	0	46	-11.762	S	131.605	E	-7.33	S	150.501	E	4	0	-124	455	2	401 646613.8	0	00 253 43	0	0	0	0	0	1182613400	2007-06-23	0	1182613400	2007-06-23	174	-21.7	-99.99	24.92	25.45	0	0			99999.99	99999.99	99999.99		-10	2.36943	2.29679
[truncated: 40 more columns]
