# Supplementary material for: Translocation, genetic structure and homing ability confirm geographic barriers disrupt saltwater crocodile movement and dispersal
Source: PLoS One. 2019 Aug 28;14(8):e0205862. doi: 10.1371/journal.pone.0205862 (PMC6713319; doi:10.1371/journal.pone.0205862)
Supplement: S3 File — (XLSX) [file pone.0205862.s003.xlsx]

## Sheet: _xltb_storage_
XL Toolbox Settings
	export_preset	<?xml version="1.0" encoding="utf-16"?>_x000D_ <Preset xmlns:xsd="http://www.w3.org/2001/XMLSchema" xmlns:xsi="http://www.w3.org/2001/XMLSchema-instance">_x000D_ <Name>Tiff, 300 dpi, RGB, Transparent canvas</Name>_x000D_ <Dpi>300</Dpi>_x000D_ <FileType>Tiff</FileType>_x000D_ <ColorSpace>Rgb</ColorSpace>_x000D_ <Transparency>TransparentCanvas</Transparency>_x000D_ <UseColorProfile>false</UseColorP…
	export_path	E:\Crocodiles\Cobourg croc paper genetic analyses\Cobourg croc paper genetic analyses\assignPOP bar chart_no Cobourg.tif

## Sheet: assprobs_final
Ind.ID	Region	Darwin/Kakadu	Finniss	Arnhem Land	Tiwi Islands
CP0042	A	0.00364815	0.00667383	0.970209	0.0194691
CP0288	A	0.00040693	0.000504182	0.996142	0.00294701
CP0286	A	0.00364433	0.000857966	0.98024	0.015258
CP0031	A	0.0032637	0.00214307	0.986109	0.00848374
CP0183	A	0.0225321	0.00704803	0.958646	0.0117735
CP0285	A	0.00178883	0.000994426	0.992283	0.00493378
CP0291	A	0.00840877	0.0040719	0.978108	0.00941181
CP0027	A	0.0920374	0.0328963	0.455424	0.419643
CP0181	A	0.0085419	0.000480345	0.985761	0.00521657
CP0278	A	0.00126293	0.00490099	0.978967	0.0148692
CP0187	A	0.00278257	0.0017759	0.986755	0.00868696
CP0076	A	0.0142894	0.0110383	0.934849	0.0398232
CP0271	A	0.00179952	0.00239898	0.99314	0.0026619
CP0051	A	0.00144637	0.00290092	0.990659	0.00499397
CP0184	A	0.00764082	0.00793666	0.930451	0.0539717
CP0173	A	0.0083915	0.002629	0.981992	0.00698796
CP0047	A	0.00502615	0.00221867	0.965604	0.0271508
CP0055	A	0.00141129	0.000593618	0.986061	0.0119341
CP0028	A	0.00552998	0.00318293	0.961635	0.0296521
CP0065	A	0.0121744	0.00339878	0.973881	0.0105456
CP0175	A	0.419706	0.0349332	0.24075	0.304611
CP0026	A	0.00146467	0.00113921	0.99285	0.00454583
CP0273	A	0.0263742	0.0257402	0.860019	0.0878667
CP0070	A	0.0143794	0.0092086	0.876563	0.0998494
CP0045	A	0.0283828	0.0106671	0.843424	0.117526
CP0281	A	0.0798765	0.0183776	0.775075	0.126671
CP0172	A	0.00842463	0.0083364	0.940023	0.0432159
CP0075	A	0.00334501	0.00176029	0.987595	0.00729996
CP0267	A	0.00203761	0.00100458	0.981144	0.0158142
CP0077	A	0.000691903	0.00184291	0.99231	0.00515527
CP0275	A	0.00271208	0.00104913	0.991803	0.00443568
CP0168	A	0.00191804	0.00222661	0.985431	0.0104239
CP0072	A	0.00135953	0.00268357	0.990016	0.00594046
CP0163	A	0.000831215	0.000893676	0.993148	0.00512697
CP0174	A	0.0117666	0.00269427	0.979967	0.00557216
CP0180	A	0.00338903	0.00132312	0.985822	0.00946577
CP0063	A	0.0187901	0.00772608	0.93309	0.0403939
CP0166	A	0.00971885	0.00468296	0.972327	0.0132717
CP0182	A	0.000870636	0.000816218	0.988104	0.0102093
CP0040	A	0.00229093	0.000885059	0.994347	0.00247669
CP0300	A	0.234335	0.0575445	0.424987	0.283133
CP0263	A	0.00562594	0.00444593	0.977984	0.0119445
CP0308	A	0.018499	0.00501343	0.959786	0.0167017
CP0301	A	0.00478795	0.00075998	0.987235	0.00721673
CP0380	A	0.0982754	0.0693531	0.645602	0.186769
CP0360	A	0.0205345	0.0166193	0.879265	0.0835808
CP0034	A	0.00327082	0.00202149	0.991032	0.00367616
CP0331	A	0.00473035	0.00913248	0.97645	0.00968747
CP0057	A	0.0533176	0.0425606	0.778887	0.125234
CP0066	A	0.192062	0.0550741	0.596046	0.156818
CP0170	A	0.0746369	0.0329254	0.765494	0.126944
CP0025	A	0.00774137	0.00347756	0.958293	0.0304883
CP0023	A	0.00597763	0.00272511	0.974655	0.0166421
CP0171	A	0.0889357	0.0108064	0.875317	0.0249414
CP0374	A	0.000815838	0.000531644	0.995266	0.00338697
CP0337	A	0.0157941	0.00276655	0.967724	0.0137155
CP0253	A	0.0417692	0.0125908	0.930051	0.0155886
CP0297	A	0.00147029	0.00200936	0.992904	0.00361682
CP0033	A	0.00968164	0.00436618	0.976653	0.00929954
CP0186	A	0.00362746	0.00394841	0.986774	0.0056503
CP0191	A	0.0172383	0.00991953	0.943459	0.0293828
CP0245	A	0.26422	0.093731	0.162697	0.479352
CP0338	A	0.00797277	0.00367319	0.955567	0.0327873
CP0020	A	0.11824	0.0229919	0.772256	0.0865114
CP0037	A	0.0649571	0.0734137	0.781907	0.079722
CP0342	A	0.00397116	0.00267219	0.975472	0.0178845
CP0340	A	0.0243019	0.00712888	0.812013	0.156556
CP0329	A	0.00301685	0.00417072	0.958997	0.0338151
CP0165	A	0.00149987	0.00150398	0.992705	0.00429096
CP0029	A	0.0052088	0.00508032	0.961324	0.0283869
CP0220	F	0.273281	0.666719	0.0173462	0.0426539
CP0233	F	0.0465503	0.917906	0.0180427	0.0175013
CP0236	F	0.0460045	0.928208	0.00616173	0.0196258
CP0239	F	0.0287631	0.94566	0.00747298	0.0181034
CP0225	F	0.584689	0.0537175	0.086339	0.275254
CP0237	F	0.0212954	0.922171	0.0231406	0.0333933
CP0238	F	0.0562621	0.811041	0.0590856	0.0736112
CP0179	F	0.149828	0.662718	0.0304803	0.156973
CP0252	F	0.0285441	0.950159	0.0172412	0.00405608
CP0268	F	0.0227874	0.954089	0.00576154	0.0173623
CP0053	F	0.129407	0.413441	0.0569411	0.400211
CP0272	F	0.129269	0.79552	0.0307452	0.0444657
CP0257	F	0.0130594	0.957351	0.00737865	0.0222114
CP0044	F	0.141907	0.823605	0.00836421	0.0261238
CP0250	F	0.0158518	0.965395	0.00581168	0.0129418
CP0193	F	0.0393235	0.88711	0.0175246	0.0560422
CP0259	F	0.0916085	0.800639	0.0211416	0.0866111
CP0255	F	0.154619	0.57665	0.0412554	0.227476
CP0262	F	0.021285	0.918114	0.024635	0.0359656
CP0176	F	0.0123483	0.97774	0.0038751	0.00603675
CP0071	F	0.106891	0.84479	0.0138518	0.0344673
CP0247	F	0.0187426	0.946658	0.0181569	0.0164427
CP0251	F	0.0271278	0.919487	0.013275	0.0401106
CP0246	F	0.0272113	0.818326	0.0133761	0.141087
CP0035	F	0.00983156	0.898758	0.0134228	0.077988
CP0043	F	0.0179372	0.964614	0.00860714	0.00884136
CP0190	F	0.100813	0.804756	0.0435865	0.0508448
CP0196	F	0.0899688	0.881994	0.00682486	0.0212124
CP0030	F	0.0506266	0.928675	0.00640895	0.014289
CP0269	F	0.0127255	0.977321	0.00504222	0.00491097
CP0036	F	0.0489358	0.909001	0.0142464	0.0278166
CP0019	F	0.590864	0.367096	0.011052	0.0309883
CP0244	F	0.0300129	0.930914	0.0175877	0.0214853
CP0270	F	0.208961	0.536511	0.120614	0.133914
CP0046	F	0.0328123	0.8949	0.00917035	0.0631169
CP0164	F	0.120298	0.759525	0.035964	0.084213
CP0032	F	0.00957563	0.975616	0.00323199	0.0115767
CP0074	F	0.134077	0.814894	0.0214167	0.0296123
CP0003	DK	0.949874	0.0214799	0.0200277	0.00861851
CP0004	DK	0.7355	0.112399	0.059671	0.0924295
CP0219	DK	0.135444	0.706439	0.0652172	0.0928994
CP0217	DK	0.36132	0.574119	0.0224855	0.0420758
CP0230	DK	0.847647	0.045458	0.0518663	0.055029
CP0218	DK	0.352616	0.59954	0.0139687	0.0338759
CP0229	DK	0.485496	0.0559387	0.167255	0.291311
CP0001	DK	0.95989	0.00728044	0.0207995	0.0120304
CP0007	DK	0.96883	0.00756206	0.00748949	0.0161187
CP0009	DK	0.911016	0.0369198	0.0304321	0.021632
CP0005	DK	0.864876	0.0580687	0.0506615	0.0263939
CP0006	DK	0.738471	0.0562362	0.152162	0.0531311
CP0226	DK	0.0946581	0.020969	0.621328	0.263045
CP0010	DK	0.924746	0.0122497	0.023072	0.0399327
CP0227	DK	0.769946	0.0485047	0.0501127	0.131437
CP0224	DK	0.736985	0.134358	0.0431074	0.0855494
CP0228	DK	0.559947	0.0657307	0.138289	0.236034
CP0240	DK	0.774108	0.0515565	0.0718349	0.102501
CP0398	DK	0.853137	0.0457095	0.0519164	0.0492368
CP0206	DK	0.810458	0.141063	0.0212937	0.0271855
CP0296	DK	0.674985	0.0847383	0.053526	0.186751
CP0177	DK	0.493637	0.0897658	0.129023	0.287575
CP0399	DK	0.778458	0.0447546	0.0254805	0.151307
CP0207	DK	0.95328	0.0105696	0.0119257	0.0242248
CP0201	DK	0.978779	0.00451851	0.0123579	0.00434496
CP0208	DK	0.835952	0.042757	0.0414085	0.0798827
CP0397	DK	0.734229	0.0979182	0.0928151	0.0750375
CP0203	DK	0.901471	0.0344077	0.0452118	0.0189092
CP0204	DK	0.848011	0.0257509	0.0356098	0.0906288
CP0202	DK	0.977624	0.00400244	0.0141748	0.00419909
CP0199	DK	0.929111	0.0394469	0.0112503	0.0201917
CP0200	DK	0.944854	0.022981	0.012609	0.0195558
CP0205	DK	0.87581	0.0271247	0.0246697	0.0723961
CP0400	DK	0.957132	0.0108893	0.015614	0.0163645
CP0401	DK	0.127695	0.033286	0.0466076	0.792411
CP0167	T	0.0638877	0.0102468	0.778305	0.14756
CP0068	T	0.0219014	0.0545329	0.0229127	0.900653
CP0189	T	0.260495	0.0497579	0.0855187	0.604228
CP0279	T	0.0109557	0.00784066	0.00728643	0.973917
CP0056	T	0.0650498	0.0535443	0.131507	0.749899
CP0039	T	0.442866	0.034234	0.0589827	0.463917
CP0185	T	0.137948	0.0380755	0.146884	0.677092
CP0049	T	0.0442906	0.0211527	0.0153603	0.919196
CP0024	T	0.0679703	0.0275518	0.0175855	0.886892
CP0064	T	0.0316841	0.0348976	0.0437814	0.889637
CP0178	T	0.0248391	0.0171699	0.0508951	0.907096
CP0254	T	0.0143455	0.0142763	0.0376692	0.933709
CP0054	T	0.00241189	0.00312695	0.985192	0.00926873
CP0264	T	0.120772	0.0685875	0.04485	0.76579
CP0265	T	0.047008	0.035554	0.128421	0.789017
CP0266	T	0.0839064	0.017987	0.0192719	0.878835
CP0073	T	0.106055	0.0280358	0.0943239	0.771585
CP0287	T	0.0428751	0.0129605	0.0533756	0.890789
CP0194	T	0.445887	0.0972999	0.0821505	0.374662
CP0195	T	0.0663831	0.0185143	0.0709614	0.844141
CP0038	T	0.0732583	0.0104427	0.0712724	0.845027
CP0041	T	0.0578256	0.032697	0.0298018	0.879676
CP0069	T	0.0255668	0.0104011	0.0324234	0.931609
CP0021	T	0.00571379	0.00429558	0.0110899	0.978901
CP0052	T	0.0157765	0.0425277	0.0166471	0.925049
CP0048	T	0.0570006	0.0165432	0.0559558	0.870501
CP0260	T	0.00840226	0.00918071	0.0170571	0.96536
CP0248	T	0.00812471	0.00816887	0.0100033	0.973703
CP0258	T	0.0319172	0.0259467	0.0235276	0.918608
CP0192	T	0.0272538	0.0168988	0.0388048	0.917042
CP0249	T	0.149088	0.0912713	0.0615262	0.698115
CP0282	T	0.326166	0.0589938	0.0547111	0.560129
CP0022	T	0.0622264	0.0552901	0.129827	0.752657
CP0169	T	0.125439	0.0181567	0.0425279	0.813876
CP0050	T	0.0752535	0.0475493	0.104705	0.772492
CP0256	T	0.0294265	0.938995	0.0224709	0.00910803
CP0078	T	0.0385196	0.0170211	0.157409	0.78705
CP0067	T	0.0233819	0.0176508	0.0235063	0.935461
CP0188	T	0.0971423	0.091709	0.0472077	0.763941
CP0261	T	0.0226736	0.0321419	0.0499542	0.89523
